# Supplementary material for: Tamoxifen reverses epithelial–mesenchymal transition by demethylating miR-200c in triple-negative breast cancer cells
Source: BMC Cancer. 2017 Jul 19;17:492. doi: 10.1186/s12885-017-3457-4 (PMC5518097; doi:10.1186/s12885-017-3457-4)
Supplement: Supplementary file 3 — QC report of microarray analysis. 1 represented for MCF-7, and 2 represented for MCF-7/ADR. (TXT 4 kb) [file 12885_2017_3457_MOESM3_ESM.txt]

Metric	1_(miRNA-4_0).rma-dabg	2_(miRNA-4_0).rma-dabg
Threshold Test	Within Bounds	Within Bounds
apt-free-mem	12034658304	12034658304
apt-opt-probe-count	292681	292681
apt-opt-cc-expr-chp-out-dir	D:\2014 data\AF-20141207-WX\46247	D:\2014 data\AF-20141207-WX\46247
apt-opt-ps-list-file	miRNA-4_0-st-v1.all.ps	miRNA-4_0-st-v1.all.ps
apt-opt-qc-groups-file	miRNA-4_0-st-v1.qcc	miRNA-4_0-st-v1.qcc
apt-opt-temp-dir	D:/2014 data/AF-20141207-WX/temp	D:/2014 data/AF-20141207-WX/temp
apt-opt-use-disk	true	true
apt-opt-diskCache	3000	3000
apt-opt-set-analysis-name	rma	rma
apt-opt-do-residuals	false	false
apt-opt-do-feature-effects	false	false
apt-opt-write-sketch	false	false
apt-opt-write-profile	false	false
bgrd_mean	34.917648	39.446297
pm_mean	74.591682	110.886543
all_probeset_probesets	36249	36249
all_probeset_atoms	337504	337504
all_probeset_mean	1.802840	1.895632
all_probeset_stdev	2.032472	2.159928
all_probeset_mad_residual_mean	0.290692	0.290692
all_probeset_mad_residual_stdev	0.161151	0.161151
all_probeset_rle_mean	0.243423	0.243423
all_probeset_rle_stdev	0.446459	0.446459
control->affx->bac_spike_probesets	9	9
control->affx->bac_spike_atoms	99	99
control->affx->bac_spike_mean	13.161748	12.762077
control->affx->bac_spike_stdev	1.595497	1.972849
control->affx->bac_spike_mad_residual_mean	0.072282	0.072282
control->affx->bac_spike_mad_residual_stdev	0.035976	0.035976
control->affx->bac_spike_rle_mean	0.203893	0.203893
control->affx->bac_spike_rle_stdev	0.192880	0.192880
main_probesets	15	15
main_atoms	160	160
main_mean	12.611310	12.616183
main_stdev	0.587444	0.587113
main_mad_residual_mean	0.114136	0.114136
main_mad_residual_stdev	0.065493	0.065493
main_rle_mean	0.065347	0.065347
main_rle_stdev	0.073033	0.073033
control->affx->bac_spike-AFFX-r2-Ec-c1-bioB-3_at	11.175865	10.384792
control->affx->bac_spike-AFFX-r2-Ec-c1-bioB-5_at	11.102964	10.207632
control->affx->bac_spike-AFFX-r2-Ec-c1-bioB-M_at	11.892609	11.050955
control->affx->bac_spike-AFFX-r2-Ec-c1-bioC-3_at	12.855131	12.334723
control->affx->bac_spike-AFFX-r2-Ec-c1-bioC-5_at	12.951740	12.426529
control->affx->bac_spike-AFFX-r2-Ec-c1-bioD-3_at	14.155964	14.096090
control->affx->bac_spike-AFFX-r2-Ec-c1-bioD-5_at	13.728078	13.732724
control->affx->bac_spike-AFFX-r2-P1-c1-cre-3_at	15.362209	15.362209
control->affx->bac_spike-AFFX-r2-P1-c1-cre-5_at	15.231169	15.263039
main-spike_in-control-23_st	13.088453	12.944677
main-spike_in-control-29_st	12.056412	11.748325
main-spike_in-control-2_st	13.028158	13.583773
main-spike_in-control-31_st	12.475291	12.411874
main-spike_in-control-36_st	14.519690	14.230143
main-gi555853_copy0_st	12.393833	12.343147
main-gi555853_copy1_st	12.453678	12.508930
main-gi555853_copy2_st	12.385992	12.484983
main-gi555853_copy3_st	12.360830	12.441614
main-gi555853_copy4_st	12.385555	12.464355
main-gi555853_copy5_st	12.411779	12.454748
main-gi555853_copy6_st	12.440153	12.365374
main-gi555853_copy7_st	12.385981	12.372622
main-gi555853_copy8_st	12.458046	12.537872
main-gi555853_copy9_st	12.325795	12.350308
all_probeset_percent_called	0.122790	0.179177
control->affx->bac_spike_percent_called	1.000000	1.000000
main_percent_called	1.000000	1.000000
#P	6209	8572
%P	17.128748	23.647549
Signal(P)	4.984768	4.469762
#A	30040	27677
%A	82.871254	76.352448
Signal(A)	1.145164	1.098384
Signal(All)	1.802840	1.895632
dabg_control->affx->bac_spike-AFFX-r2-Ec-c1-bioB-3_at	0.000000	0.000000
dabg_control->affx->bac_spike-AFFX-r2-Ec-c1-bioB-5_at	0.000000	0.000000
dabg_control->affx->bac_spike-AFFX-r2-Ec-c1-bioB-M_at	0.000000	0.000000
dabg_control->affx->bac_spike-AFFX-r2-Ec-c1-bioC-3_at	0.000000	0.000000
dabg_control->affx->bac_spike-AFFX-r2-Ec-c1-bioC-5_at	0.000000	0.000000
dabg_control->affx->bac_spike-AFFX-r2-Ec-c1-bioD-3_at	0.000000	0.000000
dabg_control->affx->bac_spike-AFFX-r2-Ec-c1-bioD-5_at	0.000000	0.000000
dabg_control->affx->bac_spike-AFFX-r2-P1-c1-cre-3_at	0.000000	0.000000
dabg_control->affx->bac_spike-AFFX-r2-P1-c1-cre-5_at	0.000000	0.000000
dabg_main-spike_in-control-23_st	0.000000	0.000000
dabg_main-spike_in-control-29_st	0.000000	0.000000
dabg_main-spike_in-control-2_st	0.000000	0.000000
dabg_main-spike_in-control-31_st	0.000000	0.000000
dabg_main-spike_in-control-36_st	0.000000	0.000000
dabg_main-gi555853_copy0_st	0.000000	0.000000
dabg_main-gi555853_copy1_st	0.000000	0.000000
dabg_main-gi555853_copy2_st	0.000000	0.000000
dabg_main-gi555853_copy3_st	0.000000	0.000000
dabg_main-gi555853_copy4_st	0.000000	0.000000
dabg_main-gi555853_copy5_st	0.000000	0.000000
dabg_main-gi555853_copy6_st	0.000000	0.000000
dabg_main-gi555853_copy7_st	0.000000	0.000000
dabg_main-gi555853_copy8_st	0.000000	0.000000
dabg_main-gi555853_copy9_st	0.000000	0.000000
