# Supplementary material for: Tamoxifen reverses epithelial–mesenchymal transition by demethylating miR-200c in triple-negative breast cancer cells
Source: BMC Cancer. 2017 Jul 19;17:492. doi: 10.1186/s12885-017-3457-4 (PMC5518097; doi:10.1186/s12885-017-3457-4)
Supplement: Supplementary file 4 — Raw data of microarray analysis. Full list of deregulated miRNAs (>2 fold). 1 represented for MCF-7, and 2 represented for MCF-7/ADR. (TXT 50 kb) [file 12885_2017_3457_MOESM4_ESM.txt]

Column #	Transcript ID	Sequence	Species Scientific Name	Transcript ID(Array Design)	p-value(Type)	p-value(1 vs. 2)	Ratio(1 vs. 2)	Fold-Change(1 vs. 2)	F(Type)	SS(Type)	SS(Error)	F(Error)
5777	MIMAT0000089_st	AGGCAAGAUGCUGGCAUAGCU	Homo sapiens	hsa-miR-31-5p	?	?	0.000793055	-1260.95	?	53.048	0	1
5786	MIMAT0000098_st	AACCCGUAGAUCCGAACUUGUG	Homo sapiens	hsa-miR-100-5p	?	?	0.00197598	-506.079	?	40.3491	0	1
6111	MIMAT0000425_st	CAGUGCAAUGUUAAAAGGGCAU	Homo sapiens	hsa-miR-130a-3p	?	?	0.00247335	-404.309	?	37.4919	0	1
6118	MIMAT0000432_st	UAACACUGUCUGGUAAAGAUGG	Homo sapiens	hsa-miR-141-3p	?	?	276.049	276.049	?	32.8761	0	1
6329	MIMAT0000646_st	UUAAUGCUAAUCGUGAUAGGGGU	Homo sapiens	hsa-miR-155-5p	?	?	0.00414761	-241.102	?	31.3118	0	1
6116	MIMAT0000430_st	AGCUGGUGUUGUGAAUCAGGCCG	Homo sapiens	hsa-miR-138-5p	?	?	0.0062975	-158.793	?	26.7254	0	1
6406	MIMAT0000728_st	UUUGUUCGUUCGGCUCGCGUGA	Homo sapiens	hsa-miR-375	?	?	158.218	158.218	?	26.6872	0	1
6301	MIMAT0000617_st	UAAUACUGCCGGGUAAUGAUGGA	Homo sapiens	hsa-miR-200c-3p	?	?	128.642	128.642	?	24.5505	0	1
6388	MIMAT0000707_st	AAUUGCACGGUAUCCAUCUGUA	Homo sapiens	hsa-miR-363-3p	?	?	0.00997085	-100.292	?	22.0984	0	1
5943	MIMAT0000255_st	UGGCAGUGUCUUAGCUGGUUGU	Homo sapiens	hsa-miR-34a-5p	?	?	99.4291	99.4291	?	22.0156	0	1
5776	MIMAT0000088_st	CUUUCAGUCGGAUGUUUGCAGC	Homo sapiens	hsa-miR-30a-3p	?	?	0.0119296	-83.8249	?	20.4116	0	1
10290	MIMAT0004770_st	UUCUCGAGGAAAGAAGCACUUUC	Homo sapiens	hsa-miR-516a-5p	?	?	0.0125927	-79.4109	?	19.916	0	1
5954	MIMAT0000266_st	UCCUUCAUUCCACCGGAGUCUG	Homo sapiens	hsa-miR-205-5p	?	?	78.8293	78.8293	?	19.8492	0	1
2782	MI0003180_s_st	UCUCAGGCUGUGACCUUCUCGAGGAAAGAAGCACUUUCUGUUGUCUGAAAGAAAAGAAAGUGCUUCCUUUCAGAGGGUUACGGUUUGAGA	Homo sapiens	hsa-mir-516a-1	?	?	0.0177063	-56.4771	?	16.9338	0	1
2783	MI0003181_s_st	UCUCAGGUUGUGACCUUCUCGAGGAAAGAAGCACUUUCUGUUGUCUGAAAGAAAAGAAAGUGCUUCCUUUCAGAGGGUUACGGUUUGAGA	Homo sapiens	hsa-mir-516a-2	?	?	0.0177063	-56.4771	?	16.9338	0	1
5914	MIMAT0000226_st	UAGGUAGUUUCAUGUUGUUGGG	Homo sapiens	hsa-miR-196a-5p	?	?	0.0191999	-52.0837	?	16.2607	0	1
5788	MIMAT0000100_st	UAGCACCAUUUGAAAUCAGUGUU	Homo sapiens	hsa-miR-29b-3p	?	?	0.0193223	-51.7536	?	16.2085	0	1
10026	MIMAT0004504_st	UGCUAUGCCAACAUAUUGCCAU	Homo sapiens	hsa-miR-31-3p	?	?	0.0228499	-43.7639	?	14.8604	0	1
8844	MIMAT0003249_st	UUAUGGUUUGCCUGGGACUGAG	Homo sapiens	hsa-miR-584-5p	?	?	0.0233104	-42.8993	?	14.7038	0	1
1834	HBII-438A_s_st	GGATCGATGATGAGAATAATTGTCTGAGGATGCTGAGGGACTCATTCCAGATGTCAATCTGAGGTCC	Homo sapiens	HBII-438A	?	?	0.0268751	-37.2092	?	13.6116	0	1
1835	HBII-438B_s_st	GGATCGATGATGAGAATAATTGTCTGAGGATGCTGAGGGACTCATTCCAGATGTCAATCTGAGGTCC	Homo sapiens	HBII-438B	?	?	0.0268751	-37.2092	?	13.6116	0	1
10216	MIMAT0004694_st	AGGGGUGCUAUCUGUGAUUGA	Homo sapiens	hsa-miR-342-5p	?	?	35.4357	35.4357	?	13.2465	0	1
10036	MIMAT0004514_st	GCUGGUUUCAUAUGGUGGUUUAGA	Homo sapiens	hsa-miR-29b-1-5p	?	?	0.0283655	-35.2541	?	13.2084	0	1
11289	MIMAT0005796_st	CUUGGCACCUAGCAAGCACUCA	Homo sapiens	hsa-miR-1271-5p	?	?	0.0294497	-33.9562	?	12.9317	0	1
8431	MIMAT0002831_st	CUCUAGAGGGAAGCGCUUUCUG	Homo sapiens	hsa-miR-519c-5p	?	?	0.0312429	-32.0073	?	12.5016	0	1
10948	MIMAT0005449_st	CUCUAGAGGGAAGCGCUUUCUG	Homo sapiens	hsa-miR-523-5p	?	?	0.0312429	-32.0073	?	12.5016	0	1
10949	MIMAT0005450_st	CUCUAGAGGGAAGCGCUUUCUG	Homo sapiens	hsa-miR-518e-5p	?	?	0.0312429	-32.0073	?	12.5016	0	1
10950	MIMAT0005451_st	CUCUAGAGGGAAGCGCUUUCUG	Homo sapiens	hsa-miR-522-5p	?	?	0.0312429	-32.0073	?	12.5016	0	1
10951	MIMAT0005452_st	CUCUAGAGGGAAGCGCUUUCUG	Homo sapiens	hsa-miR-519a-5p	?	?	0.0312429	-32.0073	?	12.5016	0	1
10952	MIMAT0005454_st	CUCUAGAGGGAAGCGCUUUCUG	Homo sapiens	hsa-miR-519b-5p	?	?	0.0312429	-32.0073	?	12.5016	0	1
5775	MIMAT0000087_st	UGUAAACAUCCUCGACUGGAAG	Homo sapiens	hsa-miR-30a-5p	?	?	0.0314326	-31.8141	?	12.458	0	1
5965	MIMAT0000278_st	AGCUACAUUGUCUGCUGGGUUUC	Homo sapiens	hsa-miR-221-3p	?	?	0.0342926	-29.1608	?	11.8388	0	1
5938	MIMAT0000250_st	UCUACAGUGCACGUGUCUCCAGU	Homo sapiens	hsa-miR-139-5p	?	?	0.0376175	-26.5834	?	11.1981	0	1
10201	MIMAT0004679_st	GAGGGUUGGGUGGAGGCUCUCC	Homo sapiens	hsa-miR-296-3p	?	?	26.2774	26.2774	?	11.1191	0	1
6450	MIMAT0000772_st	GCUGACUCCUAGUCCAGGGCUC	Homo sapiens	hsa-miR-345-5p	?	?	17.7144	17.7144	?	8.59818	0	1
10292	MIMAT0004773_st	UAAUCCUUGCUACCUGGGUGAGA	Homo sapiens	hsa-miR-500a-5p	?	?	0.0637571	-15.6845	?	7.88549	0	1
7244	MIMAT0001620_st	CAUCUUACCGGACAGUGCUGGA	Homo sapiens	hsa-miR-200a-5p	?	?	15.4731	15.4731	?	7.80792	0	1
8916	MIMAT0003322_st	AAUGGCGCCACUAGGGUUGUG	Homo sapiens	hsa-miR-652-3p	?	?	14.6417	14.6417	?	7.49625	0	1
10486	MIMAT0004978_st	CCAGUUACCGCUUCCGCUACCGC	Homo sapiens	hsa-miR-935	?	?	0.069087	-14.4745	?	7.43221	0	1
5966	MIMAT0000279_st	AGCUACAUCUGGCUACUGGGU	Homo sapiens	hsa-miR-222-3p	?	?	0.070667	-14.1509	?	7.30697	0	1
1907	HBII-85-29_x_st	TGGATCGATGATGACTTAAAAAAATGGAAACCTTGGAAATCTGAACAAAATGAGTGACCAAGACACTTCTGTGAGCTGAGGTCCA	Homo sapiens	HBII-85-29	?	?	0.0719711	-13.8945	?	7.20647	0	1
8931	MIMAT0003338_st	UACCCAUUGCAUAUCGGAGUUG	Homo sapiens	hsa-miR-660-5p	?	?	0.0723002	-13.8312	?	7.1815	0	1
156	ACA66_st	GCCTCTCTCCCATGGGCTTTGGGGGGTCCCTGTTCTCCTTAGCCAAGGCTGGAGGCCAAGAGCAGCCCTCGAGGATCGTCGTCAGGACTGCCACGAGTGGGGCAGCCTTGTTTTCCTGCCTCAGACATGT	Homo sapiens	ACA66	?	?	13.3863	13.3863	?	7.00383	0	1
8932	MIMAT0003339_st	AUCAACAGACAUUAAUUGGGCGC	Homo sapiens	hsa-miR-421	?	?	12.3761	12.3761	?	6.5866	0	1
23331	MIMAT0018994_st	UGGCGGCGGUAGUUAUGGGCUU	Homo sapiens	hsa-miR-4467	?	?	0.081268	-12.305	?	6.55643	0	1
8490	MIMAT0002891_st	ACUGCCCUAAGUGCUCCUUCUGG	Homo sapiens	hsa-miR-18a-3p	?	?	0.0818393	-12.2191	?	6.51988	0	1
5774	MIMAT0000086_st	UAGCACCAUCUGAAAUCGGUUA	Homo sapiens	hsa-miR-29a-3p	?	?	0.0832764	-12.0082	?	6.42951	0	1
31907	MIMAT0027655_st	CAGCCUCUGCCCUUGGCCUCC	Homo sapiens	hsa-miR-6877-3p	?	?	11.8672	11.8672	?	6.36856	0	1
6386	MIMAT0000705_st	AAUCCUUGGAACCUAGGUGUGAGU	Homo sapiens	hsa-miR-362-5p	?	?	0.0850349	-11.7599	?	6.32186	0	1
6117	MIMAT0000431_st	CAGUGGUUUUACCCUAUGGUAG	Homo sapiens	hsa-miR-140-5p	?	?	0.0853479	-11.7168	?	6.30303	0	1
19449	MIMAT0015072_st	AAAGCUGGGUUGAGAAGG	Homo sapiens	hsa-miR-320e	?	?	0.085601	-11.6821	?	6.28787	0	1
11425	MIMAT0005939_st	UCGCCUCCUCCUCUCCC	Homo sapiens	hsa-miR-1281	?	?	10.8809	10.8809	?	5.92961	0	1
11290	MIMAT0005797_st	UUGCAGCUGCCUGGGAGUGACUUC	Homo sapiens	hsa-miR-1301-3p	?	?	10.8533	10.8533	?	5.91702	0	1
10072	MIMAT0004550_st	CUGGGAGAAGGCUGUUUACUCU	Homo sapiens	hsa-miR-30c-2-3p	?	?	0.0968207	-10.3284	?	5.67353	0	1
6005	MIMAT0000318_st	UAAUACUGCCUGGUAAUGAUGA	Homo sapiens	hsa-miR-200b-3p	?	?	10.087	10.087	?	5.55918	0	1
31883	MIMAT0027631_st	ACACCCUCUUUCCCUACCGCC	Homo sapiens	hsa-miR-6865-3p	?	?	9.99858	9.99858	?	5.51692	0	1
10329	MIMAT0004810_st	UGGGUUUACGUUGGGAGAACU	Homo sapiens	hsa-miR-629-5p	?	?	9.83221	9.83221	?	5.4368	0	1
23323	MIMAT0018985_st	GGCUGGAGCGAGUGCAGUGGUG	Homo sapiens	hsa-miR-3135b	?	?	0.102786	-9.72893	?	5.38669	0	1
6105	MIMAT0000419_st	UUCACAGUGGCUAAGUUCUGC	Homo sapiens	hsa-miR-27b-3p	?	?	9.6769	9.6769	?	5.36132	0	1
8851	MIMAT0003256_st	UCAGAACAAAUGCCGGUUCCCAGA	Homo sapiens	hsa-miR-589-3p	?	?	0.104169	-9.59976	?	5.32358	0	1
6409	MIMAT0000731_st	CUCCUGACUCCAGGUCCUGUGU	Homo sapiens	hsa-miR-378a-5p	?	?	0.106301	-9.40728	?	5.22866	0	1
1899	HBII-85-23_x_st	TGGATCGATGATGACCTCAATACATGCATTCCTTGGAAAGCTGAACAAAATGAGTGAAAACTCTATACCGTCGTCCTCGTCAAACTGAGGTCCA	Homo sapiens	HBII-85-23	?	?	0.107608	-9.29301	?	5.1718	0	1
6125	MIMAT0000439_st	UUGCAUAGUCACAAAAGUGAUC	Homo sapiens	hsa-miR-153-3p	?	?	0.113021	-8.84789	?	4.94656	0	1
10016	MIMAT0004494_st	CAACACCAGUCGAUGGGCUGU	Homo sapiens	hsa-miR-21-3p	?	?	8.68154	8.68154	?	4.86081	0	1
28871	MIMAT0024599_st	GUGAAGGCCCGGCGGAGA	Homo sapiens	hsa-miR-6126	?	?	0.115902	-8.628	?	4.83302	0	1
8421	MIMAT0002821_st	AACAUUCAUUGUUGUCGGUGGGU	Homo sapiens	hsa-miR-181d-5p	?	?	8.60547	8.60547	?	4.8213	0	1
22333	MIMAT0017986_st	CAAAGUGAUGAGUAAUACUGGCUG	Homo sapiens	hsa-miR-3609	?	?	8.50886	8.50886	?	4.77085	0	1
10020	MIMAT0004498_st	AGGCGGAGACUUGGGCAAUUG	Homo sapiens	hsa-miR-25-5p	?	?	8.49812	8.49812	?	4.76523	0	1
6363	MIMAT0000682_st	UAACACUGUCUGGUAACGAUGU	Homo sapiens	hsa-miR-200a-3p	?	?	8.4678	8.4678	?	4.74932	0	1
10273	MIMAT0004752_st	ACUGUAGUAUGGGCACUUCCAG	Homo sapiens	hsa-miR-20b-3p	?	?	0.119588	-8.36201	?	4.69359	0	1
1909	HBII-85-3_x_st	TGGATCGATGATGAGTCCCCCATAAAAACATTCCTTGGAAAAGCTGAACAAAATGAGTGAGAACTCATACCGTCGTTCTCATCGGAACTGAGGTCCA	Homo sapiens	HBII-85-3	?	?	0.119954	-8.33652	?	4.6801	0	1
1915	HBII-85-9_x_st	TGGATCGATGATGAGTCCCCCATAAAAACATTCCTTGGAAAAGCTGAACAAAATGAGTGAGAACTCATACCGTCGTTCTCATCGGAACTGAGGTCCA	Homo sapiens	HBII-85-9	?	?	0.119954	-8.33652	?	4.6801	0	1
10270	MIMAT0004749_st	CAAAACGUGAGGCGCUGCUAU	Homo sapiens	hsa-miR-424-3p	?	?	0.119954	-8.33652	?	4.6801	0	1
6367	MIMAT0000686_st	AGGCAGUGUAGUUAGCUGAUUGC	Homo sapiens	hsa-miR-34c-5p	?	?	0.123714	-8.08318	?	4.54488	0	1
10199	MIMAT0004677_st	AAUCACUAACCACACGGCCAGG	Homo sapiens	hsa-miR-34c-3p	?	?	0.124479	-8.0335	?	4.51811	0	1
23408	MIMAT0019071_st	CCCCGGGGAGCCCGGCG	Homo sapiens	hsa-miR-4532	?	?	0.124561	-8.02818	?	4.51523	0	1
8441	MIMAT0002841_st	CUCUAGAGGGAAGCACUUUCUC	Homo sapiens	hsa-miR-518f-5p	?	?	0.128958	-7.75447	?	4.3661	0	1
6109	MIMAT0000423_st	UCCCUGAGACCCUAACUUGUGA	Homo sapiens	hsa-miR-125b-5p	?	?	0.128977	-7.7533	?	4.36545	0	1
10491	MIMAT0004983_st	AAGGCAGGGCCCCCGCUCCCC	Homo sapiens	hsa-miR-940	?	?	7.67484	7.67484	?	4.3222	0	1
23547	MIMAT0019210_st	CUGCCCUAGUCUAGCUGAAGCU	Homo sapiens	hsa-miR-3157-3p	?	?	7.62176	7.62176	?	4.29281	0	1
5946	MIMAT0000258_st	AACAUUCAACCUGUCGGUGAGU	Homo sapiens	hsa-miR-181c-5p	?	?	7.3807	7.3807	?	4.15803	0	1
8877	MIMAT0003283_st	UCCGAGCCUGGGUCUCCCUCUU	Homo sapiens	hsa-miR-615-3p	?	?	0.143848	-6.95176	?	3.91266	0	1
14856	MIMAT0009447_st	UCAGGCCAGGCACAGUGGCUCA	Homo sapiens	hsa-miR-1972	?	?	6.93053	6.93053	?	3.90033	0	1
8445	MIMAT0002845_st	CUCUAGAGGGAAGCACUUUCUG	Homo sapiens	hsa-miR-526a	?	?	0.144799	-6.90612	?	3.88613	0	1
10953	MIMAT0005455_st	CUCUAGAGGGAAGCACUUUCUG	Homo sapiens	hsa-miR-520c-5p	?	?	0.144799	-6.90612	?	3.88613	0	1
10954	MIMAT0005456_st	CUCUAGAGGGAAGCACUUUCUG	Homo sapiens	hsa-miR-518d-5p	?	?	0.144799	-6.90612	?	3.88613	0	1
10029	MIMAT0004507_st	AGGUUGGGAUCGGUUGCAAUGCU	Homo sapiens	hsa-miR-92a-1-5p	?	?	0.144948	-6.89904	?	3.882	0	1
10079	MIMAT0004557_st	CAAUCAGCAAGUAUACUGCCCU	Homo sapiens	hsa-miR-34a-3p	?	?	6.81886	6.81886	?	3.83515	0	1
29053	MIMAT0024782_st	CAGCAGGAGGUGAGGGGAG	Homo sapiens	hsa-miR-6165	?	?	0.146652	-6.81886	?	3.83515	0	1
5952	MIMAT0000264_st	GUGAAAUGUUUAGGACCACUAG	Homo sapiens	hsa-miR-203a	?	?	6.8137	6.8137	?	3.83213	0	1
8468	MIMAT0002869_st	AAAGUGCAUCCUUUUAGAGUGU	Homo sapiens	hsa-miR-519a-3p	?	?	0.149484	-6.68967	?	3.7591	0	1
838	ENSG00000238388_st	ATCCTTTTGTAGTTCATGGGCATGATGTTTGGGTGTTCACGCATGTGTGTGAGACATGCCACCCTCTGAACCTTGTTACAATCTCAGCATATTACCCGTCTAACC	Homo sapiens	ENSG00000238388	?	?	6.60211	6.60211	?	3.70717	0	1
6431	MIMAT0000753_st	UCUCACACAGAAAUCGCACCCGU	Homo sapiens	hsa-miR-342-3p	?	?	6.5109	6.5109	?	3.65272	0	1
8420	MIMAT0002820_st	CAGCAGCACACUGUGGUUUGU	Homo sapiens	hsa-miR-497-5p	?	?	0.154483	-6.47321	?	3.63012	0	1
10194	MIMAT0004672_st	CCGCACUGUGGGUACUUGCUGC	Homo sapiens	hsa-miR-106b-3p	?	?	6.26548	6.26548	?	3.50443	0	1
6442	MIMAT0000764_st	UCCCUGUCCUCCAGGAGCUCACG	Homo sapiens	hsa-miR-339-5p	?	?	6.25894	6.25894	?	3.50044	0	1
7073	MIMAT0001412_st	UAAGGUGCAUCUAGUGCAGUUAG	Homo sapiens	hsa-miR-18b-5p	?	?	0.161268	-6.20086	?	3.46495	0	1
23364	MIMAT0019027_st	GGGGCUGGGCGCGCGCC	Homo sapiens	hsa-miR-4492	?	?	0.16129	-6.20002	?	3.46443	0	1
6135	MIMAT0000449_st	UGAGAACUGAAUUCCAUGGGUU	Homo sapiens	hsa-miR-146a-5p	?	?	0.165312	-6.04916	?	3.37152	0	1
32369	MIMAT0028117_st	UGGGGGUGUGGGGAGAGAGAG	Homo sapiens	hsa-miR-7110-5p	?	?	0.167541	-5.96869	?	3.32153	0	1
22416	MIMAT0018071_st	CAUAGCCCGGUCGCUGGUACAUGA	Homo sapiens	hsa-miR-3651	?	?	5.96686	5.96686	?	3.32039	0	1
5790	MIMAT0000102_st	UCAAAUGCUCAGACUCCUGUGGU	Homo sapiens	hsa-miR-105-5p	?	?	0.168419	-5.93757	?	3.30213	0	1
29738	MIMAT0025472_st	UCUAGAAAUGCAUGACCCACC	Homo sapiens	hsa-miR-6508-5p	?	?	5.93757	5.93757	?	3.30213	0	1
2750	MI0003151_x_st	CAUGCUGUGACCCUCUAGAGGGAAGCGCUUUCUGUUGUCUGAAAGAAAAGAAAGUGCAUCCUUUUAGAGGUUUACUGUUUG	Homo sapiens	hsa-mir-519b	?	?	0.168626	-5.93028	?	3.29757	0	1
10224	MIMAT0004702_st	UGAGCGCCUCGACGACAGAGCCG	Homo sapiens	hsa-miR-339-3p	?	?	5.72081	5.72081	?	3.16568	0	1
12228	MIMAT0006765_st	UCCAGUGCCCUCCUCUCC	Homo sapiens	hsa-miR-1825	?	?	5.62855	5.62855	?	3.10693	0	1
27256	MIMAT0022979_st	CCUGACCCACCCCCUCCCGCAG	Homo sapiens	hsa-miR-4750-3p	?	?	5.61627	5.61627	?	3.09909	0	1
22540	MIMAT0018196_st	UCUCUGAGUACCAUAUGCCUUGU	Homo sapiens	hsa-miR-3921	?	?	5.57959	5.57959	?	3.0756	0	1
31749	MIMAT0027497_st	CUACCCCCCAUCCCCCUGUAG	Homo sapiens	hsa-miR-6798-3p	?	?	5.57959	5.57959	?	3.0756	0	1
5764	MIMAT0000076_st	UAGCUUAUCAGACUGAUGUUGA	Homo sapiens	hsa-miR-21-5p	?	?	5.51227	5.51227	?	3.03231	0	1
11081	MIMAT0005583_st	UCACACCUGCCUCGCCCCCC	Homo sapiens	hsa-miR-1228-3p	?	?	5.29202	5.29202	?	2.88917	0	1
25258	MIMAT0020956_st	CGUCCCACCCCCCACUCCUGU	Homo sapiens	hsa-miR-4433-5p	?	?	5.21858	5.21858	?	2.84091	0	1
10031	MIMAT0004509_st	ACUGCUGAGCUAGCACUUCCCG	Homo sapiens	hsa-miR-93-3p	?	?	5.19062	5.19062	?	2.82247	0	1
5769	MIMAT0000081_st	CAUUGCACUUGUCUCGGUCUGA	Homo sapiens	hsa-miR-25-3p	?	?	5.15649	5.15649	?	2.7999	0	1
1890	HBII-85-15_x_st	TGGATCGATGATGACTTCCATATATACATTCCTTGGAAAGCTGAACAAAATGAGTGAAAACTCTATACCGTCATCCTCGTCAAACTGAGGTCCA	Homo sapiens	HBII-85-15	?	?	0.195922	-5.10408	?	2.76513	0	1
839	ENSG00000238388_x_st	ATCCTTTTGTAGTTCATGGGCATGATGTTTGGGTGTTCACGCATGTGTGTGAGACATGCCACCCTCTGAACCTTGTTACAATCTCAGCATATTACCCGTCTAACC	Homo sapiens	ENSG00000238388	?	?	5.07256	5.07256	?	2.74415	0	1
5945	MIMAT0000257_st	AACAUUCAUUGCUGUCGGUGGGU	Homo sapiens	hsa-miR-181b-5p	?	?	5.02933	5.02933	?	2.7153	0	1
36292	U8_st	ATCGTCAGGTGGGATAATCCTTACCTGTTCCTCCTCCGGAGGGCAGATTAGAACATGATGATTGGAGATGCATGAAACGTGATTAACGTCTCTGCGTAATCAGGACTTGCAACACCCTGATTGCTCCTGTCTGATT	Homo sapiens	U8	?	?	5.00026	5.00026	?	2.69585	0	1
31882	MIMAT0027630_st	UAGGUGGCAGAGGAGGGACUUCA	Homo sapiens	hsa-miR-6865-5p	?	?	0.204953	-4.87918	?	2.61436	0	1
35266	MIMAT0031016_st	CCUGGGGACAGGGGAUUGGGGCAG	Homo sapiens	hsa-miR-8089	?	?	0.206037	-4.85349	?	2.59697	0	1
2759	MI0003158_x_st	UCUCAGGCUGUCGUCCUCUAGAGGGAAGCACUUUCUGUUGUCUGAAAGAAAAGAAAGUGCUUCCUUUUAGAGGGUUACCGUUUGAGA	Homo sapiens	hsa-mir-520c	?	?	0.20708	-4.82904	?	2.5804	0	1
2476	MI0000825_st	ACCCAAACCCUAGGUCUGCUGACUCCUAGUCCAGGGCUCGUGAUGGCUGGUGGGCCCUGAACGAGGGGUCUGGAGGCCUGGGUUUGAAUAUCGACAGC	Homo sapiens	hsa-mir-345	?	?	4.78356	4.78356	?	2.54947	0	1
7074	MIMAT0001413_st	CAAAGUGCUCAUAGUGCAGGUAG	Homo sapiens	hsa-miR-20b-5p	?	?	0.210736	-4.74527	?	2.52336	0	1
10458	MIMAT0004949_st	GUAGAGGAGAUGGCGCAGGG	Homo sapiens	hsa-miR-877-5p	?	?	4.70465	4.70465	?	2.49558	0	1
30112	MIMAT0025854_st	UGCAGGGGUCGGGUGGGCCAGG	Homo sapiens	hsa-miR-6722-3p	?	?	0.213935	-4.67431	?	2.47476	0	1
8986	MIMAT0003393_st	AAUGACACGAUCACUCCCGUUGA	Homo sapiens	hsa-miR-425-5p	?	?	4.4928	4.4928	?	2.34928	0	1
10129	MIMAT0004607_st	GCUACUUCACAACACCAGGGCC	Homo sapiens	hsa-miR-138-1-3p	?	?	0.223616	-4.47196	?	2.33476	0	1
1832	HBII-436_st	GGTTCATGATGACACAGGACCTTGTCTGAACATAATGATTTCAAAATTTGAGCTTAAAAATGACACTCTGAAATC	Homo sapiens	HBII-436	?	?	0.225658	-4.43149	?	2.3065	0	1
27004	MIMAT0022720_st	UCUCACUGUAGCCUCGAACCCC	Homo sapiens	hsa-miR-1304-3p	?	?	4.37201	4.37201	?	2.26483	0	1
10024	MIMAT0004502_st	CACUAGAUUGUGAGCUCCUGGA	Homo sapiens	hsa-miR-28-3p	?	?	0.229722	-4.3531	?	2.25153	0	1
5783	MIMAT0000095_st	UUUGGCACUAGCACAUUUUUGCU	Homo sapiens	hsa-miR-96-5p	?	?	0.230839	-4.33202	?	2.23669	0	1
10127	MIMAT0004605_st	AAGCCCUUACCCCAAAAAGCAU	Homo sapiens	hsa-miR-129-2-3p	?	?	0.23589	-4.23926	?	2.17113	0	1
8868	MIMAT0003274_st	AAACUACUGAAAAUCAAAGAU	Homo sapiens	hsa-miR-606	?	?	0.235893	-4.23921	?	2.1711	0	1
36246	U67_x_st	ATCCAAGGTGATTCCCTCTCCAAGGGGACATCAGTGCCTCTCAGGAAAGTAGCAGCTTGGAATAGAATCTGGCATGCCTAAGGCCTTTGGGGAACTGGGATGCTTATTTCCTCTGCCTTCCTTGGCTGCCCACATGG	Homo sapiens	U67	?	?	4.20489	4.20489	?	2.14673	0	1
5944	MIMAT0000256_st	AACAUUCAACGCUGUCGGUGAGU	Homo sapiens	hsa-miR-181a-5p	?	?	4.18672	4.18672	?	2.13381	0	1
36197	U38B_st	TCTCAGTGATGAAAACTTTGTCCAGTTCTGCTACTGACAGTAAGTGAAGATAAAGTGTGTCTGAGGAGA	Homo sapiens	U38B	?	?	0.241235	-4.14534	?	2.1043	0	1
6141	MIMAT0000455_st	UGGAGAGAAAGGCAGUUCCUGA	Homo sapiens	hsa-miR-185-5p	?	?	4.12161	4.12161	?	2.08735	0	1
2670	MI0001519_st	AGUACCAAAGUGCUCAUAGUGCAGGUAGUUUUGGCAUGACUCUACUGUAGUAUGGGCACUUCCAGUACU	Homo sapiens	hsa-mir-20b	?	?	0.247084	-4.04721	?	2.034	0	1
11387	MIMAT0005898_st	AAUGGAUUUUUGGAGCAGG	Homo sapiens	hsa-miR-1246	?	?	0.251888	-3.97002	?	1.97835	0	1
5958	MIMAT0000270_st	ACCAUCGACCGUUGAUUGUACC	Homo sapiens	hsa-miR-181a-3p	?	?	3.94746	3.94746	?	1.96203	0	1
1944	MI0000077_st	UGUCGGGUAGCUUAUCAGACUGAUGUUGACUGUUGAAUCUCAUGGCAACACCAGUCGAUGGGCUGUCUGACA	Homo sapiens	hsa-mir-21	?	?	3.94586	3.94586	?	1.96087	0	1
4343	MI0016841_st	GCAGAGGUGAGUUGACCUCCACAGGGCCACCCAGGGAGUAAGUAGCCAAGUGGAAGUUACUUUACCUCUGU	Homo sapiens	hsa-mir-4480	?	?	3.94586	3.94586	?	1.96087	0	1
8892	MIMAT0003298_st	GUUCUCCCAACGUAAGCCCAGC	Homo sapiens	hsa-miR-629-3p	?	?	3.94586	3.94586	?	1.96087	0	1
27219	MIMAT0022941_st	GUGGGGCCAGGCGGUGG	Homo sapiens	hsa-miR-1227-5p	?	?	0.255613	-3.91217	?	1.93645	0	1
5781	MIMAT0000093_st	CAAAGUGCUGUUCGUGCAGGUAG	Homo sapiens	hsa-miR-93-5p	?	?	3.87444	3.87444	?	1.90904	0	1
1338	ENSG00000239154_st	ATCCTTTTGTAGTTTATGAGCATGATGACTGGGTTTTCACAGGTATGTGTGAGATGTGCCATCCTCGAACCTTGTTATGATGTCGGCATATTGTCAGTCTGACA	Homo sapiens	ENSG00000239154	?	?	3.86583	3.86583	?	1.90277	0	1
6361	MIMAT0000680_st	UAAAGUGCUGACAGUGCAGAU	Homo sapiens	hsa-miR-106b-5p	?	?	3.85469	3.85469	?	1.89466	0	1
10017	MIMAT0004495_st	AGUUCUUCAGUGGCAAGCUUUA	Homo sapiens	hsa-miR-22-5p	?	?	0.262692	-3.80673	?	1.85966	0	1
10299	MIMAT0004780_st	CCUCCCACACCCAAGGCUUGCA	Homo sapiens	hsa-miR-532-3p	?	?	0.263254	-3.79861	?	1.85372	0	1
5759	MIMAT0000071_st	ACUGCAGUGAAGGCACUUGUAG	Homo sapiens	hsa-miR-17-3p	?	?	0.268189	-3.72871	?	1.80249	0	1
23283	MIMAT0018943_st	CAAGGAGACGGGAACAUGGAGC	Homo sapiens	hsa-miR-4428	?	?	0.269036	-3.71697	?	1.79386	0	1
31726	MIMAT0027474_st	UGGCGGGGGUAGAGCUGGCUGC	Homo sapiens	hsa-miR-6787-5p	?	?	0.269832	-3.70601	?	1.7858	0	1
24044	MIMAT0019711_st	UGGGCGAGGGGUGGGCUCUCAGAG	Homo sapiens	hsa-miR-4649-5p	?	?	0.271133	-3.68823	?	1.77271	0	1
6369	MIMAT0000688_st	CAGUGCAAUAGUAUUGUCAAAGC	Homo sapiens	hsa-miR-301a-3p	?	?	3.66307	3.66307	?	1.75416	0	1
6129	MIMAT0000443_st	UCCCUGAGACCCUUUAACCUGUGA	Homo sapiens	hsa-miR-125a-5p	?	?	3.62318	3.62318	?	1.7247	0	1
22788	MIMAT0018446_st	CAAAAACCGCAAUUACUUUUGCA	Homo sapiens	hsa-miR-548z	?	?	3.59994	3.59994	?	1.7075	0	1
27007	MIMAT0022723_st	CAAAAACCGCAAUUACUUUUGCA	Homo sapiens	hsa-miR-548h-3p	?	?	3.59994	3.59994	?	1.7075	0	1
6370	MIMAT0000689_st	CACCCGUAGAACCGACCUUGCG	Homo sapiens	hsa-miR-99b-5p	?	?	3.58646	3.58646	?	1.69751	0	1
6384	MIMAT0000703_st	UUAUCAGAAUCUCCAGGGGUAC	Homo sapiens	hsa-miR-361-5p	?	?	3.58608	3.58608	?	1.69724	0	1
2716	MI0002468_st	AGCCUCGUCAGGCUCAGUCCCCUCCCGAUAAACCCCUAAAUAGGGACUUUCCCGGGGGGUGACCCUGGCUUUUUUGGCG	Homo sapiens	hsa-mir-484	?	?	0.27902	-3.58397	?	1.69567	0	1
36198	U38B_x_st	TCTCAGTGATGAAAACTTTGTCCAGTTCTGCTACTGACAGTAAGTGAAGATAAAGTGTGTCTGAGGAGA	Homo sapiens	U38B	?	?	0.280676	-3.56282	?	1.67998	0	1
6362	MIMAT0000681_st	UAGCACCAUUUGAAAUCGGUUA	Homo sapiens	hsa-miR-29c-3p	?	?	0.282071	-3.54521	?	1.6669	0	1
10008	MIMAT0004486_st	CUAUACAAUCUAUUGCCUUCCC	Homo sapiens	hsa-let-7f-1-3p	?	?	3.52255	3.52255	?	1.65006	0	1
2413	MI0000760_st	GGAGCUUAUCAGAAUCUCCAGGGGUACUUUAUAAUUUCAAAAAGUCCCCCAGGUGUGAUUCUGAUUUGCUUC	Homo sapiens	hsa-mir-361	?	?	3.51584	3.51584	?	1.64506	0	1
13329	MIMAT0007883_st	CGCAGGGGCCGGGUGCUCACCG	Homo sapiens	hsa-miR-1909-3p	?	?	0.285945	-3.49718	?	1.63116	0	1
30732	MIMAT0026475_st	AGCCCCUGCCCACCGCACACUG	Homo sapiens	hsa-miR-210-5p	?	?	3.49038	3.49038	?	1.6261	0	1
1908	HBII-85-2_x_st	TGGATCGATGATGAGTCCCCAAAAAAAACATTCCTTGGAAAAGCTGAACAAAATGAGTGAAAACTCATACCGTCATTCTCATCGGAACTGAGGTCCA	Homo sapiens	HBII-85-2	?	?	0.288307	-3.46853	?	1.6098	0	1
1808	HBII-166_st	TGTGAGAGTGATGAGTTGCACACTGGTGGAGCCATGGTATCAGGTGATACAGGCACCACTCAGTATCACCCTGGTGACAAAATCAAGTGCACAGGGGCCATCTGACTCACA	Homo sapiens	HBII-166	?	?	3.45098	3.45098	?	1.59669	0	1
114	ACA40_x_st	TGCACTTATGTATGTTTTTGTTTAACGTGGACAAAGACTTACAGATAGGTGCAAAAAATAAATCCTCTTTTGCAACCCAGAACTCATTGTTCAGTATGAGTTTTGATACATATAAGAAGGGATATTA	Homo sapiens	ACA40	?	?	0.292928	-3.41381	?	1.5689	0	1
1903	HBII-85-26_st	TGGATCGATGATGACTATAAAAAAAATGGATCTCATCGGAATCTGAACAAAATGAGTGACCAAATCATTTCTGTGCCACTTCTGTGAGCTGAGGTCCA	Homo sapiens	HBII-85-26	?	?	3.40383	3.40383	?	1.56143	0	1
23370	MIMAT0019033_st	UGGGCUGGCAGGGCAAGUGCUG	Homo sapiens	hsa-miR-4498	?	?	0.296633	-3.37117	?	1.53694	0	1
31288	MIMAT0027032_st	GCACCCAGGCAAGGAUUCUG	Homo sapiens	hsa-miR-500b-3p	?	?	0.296633	-3.37117	?	1.53694	0	1
36282	U83A_st	GCTGTTCGTTGATGAGGCTCAGAGTGAGCGCTGGGTACAGCGCCCGAATCGGACAGTGTAGAACCATTCTCTACTGCCTTCCTTCTGAGAACAGC	Homo sapiens	U83A	?	?	0.296633	-3.37117	?	1.53694	0	1
5941	MIMAT0000253_st	UACCCUGUAGAUCCGAAUUUGUG	Homo sapiens	hsa-miR-10a-5p	?	?	0.299599	-3.33779	?	1.51188	0	1
27393	MIMAT0023116_st	GCGGAGAGAGAAUGGGGAGC	Homo sapiens	hsa-miR-5739	?	?	0.299599	-3.33779	?	1.51188	0	1
8747	MIMAT0003150_st	UAUGUGCCUUUGGACUACAUCG	Homo sapiens	hsa-miR-455-5p	?	?	0.302231	-3.30873	?	1.49002	0	1
24217	MIMAT0019885_st	UGCGGGGACAGGCCAGGGCAUC	Homo sapiens	hsa-miR-4749-5p	?	?	0.302231	-3.30873	?	1.49002	0	1
10314	MIMAT0004795_st	UGAGUGUGUGUGUGUGAGUGUGU	Homo sapiens	hsa-miR-574-5p	?	?	0.30771	-3.24981	?	1.4456	0	1
5166	MI0022674_st	CAGCGUGGGCUGCUGAGAAGGGGCAGGGUCCUCCAGCUCAUUCCUCCUGCCUCCUCCGUGGCCUCAG	Homo sapiens	hsa-mir-6829	?	?	3.23088	3.23088	?	1.43131	0	1
19751	MIMAT0015377_st	CAUCUGGCAUCCGUCACACAGA	Homo sapiens	hsa-miR-3126-3p	?	?	0.309513	-3.23088	?	1.43131	0	1
19430	MIMAT0015052_st	CGGGGAGAGAACGCAGUGACGU	Homo sapiens	hsa-miR-3175	?	?	0.309528	-3.23072	?	1.43119	0	1
11318	MIMAT0005825_st	UUUCCGGCUCGCGUGGGUGUGU	Homo sapiens	hsa-miR-1180-3p	?	?	3.21928	3.21928	?	1.42254	0	1
1904	HBII-85-26_x_st	TGGATCGATGATGACTATAAAAAAAATGGATCTCATCGGAATCTGAACAAAATGAGTGACCAAATCATTTCTGTGCCACTTCTGTGAGCTGAGGTCCA	Homo sapiens	HBII-85-26	?	?	3.18839	3.18839	?	1.39918	0	1
8834	MIMAT0003239_st	CACGCUCAUGCACACACCCACA	Homo sapiens	hsa-miR-574-3p	?	?	0.314905	-3.17556	?	1.38947	0	1
35236	MIMAT0030986_st	GGGGAACUGUAGAUGAAAAGGC	Homo sapiens	hsa-miR-8059	?	?	0.316323	-3.16133	?	1.37868	0	1
23410	MIMAT0019073_st	GGAUGGAGGAGGGGUCU	Homo sapiens	hsa-miR-4534	?	?	0.316747	-3.15709	?	1.37547	0	1
5753	MIMAT0000065_st	AGAGGUAGUAGGUUGCAUAGUU	Homo sapiens	hsa-let-7d-5p	?	?	3.15232	3.15232	?	1.37186	0	1
4278	MI0016779_x_st	GCAGUUUUUGCCAUUAAGUUGCGGUUUUUGCCAUUAUAAUGGCAAAAACUGCAAUUACUUUCACACCUGC	Homo sapiens	hsa-mir-548ae-1	?	?	0.318992	-3.13487	?	1.35862	0	1
10315	MIMAT0004796_st	AAGAUGUGGAAAAAUUGGAAUC	Homo sapiens	hsa-miR-576-3p	?	?	0.318992	-3.13487	?	1.35862	0	1
30895	MIMAT0026638_st	AGCAAAAUAAGCAAAUGGAAAA	Homo sapiens	hsa-miR-1468-3p	?	?	0.318992	-3.13487	?	1.35862	0	1
6143	MIMAT0000457_st	CAUCCCUUGCAUGGUGGAGGG	Homo sapiens	hsa-miR-188-5p	?	?	0.320486	-3.12026	?	1.34753	0	1
10124	MIMAT0004602_st	ACAGGUGAGGUUCUUGGGAGCC	Homo sapiens	hsa-miR-125a-3p	?	?	3.11591	3.11591	?	1.34423	0	1
22349	MIMAT0018002_st	CGCGGGUCGGGGUCUGCAGG	Homo sapiens	hsa-miR-3621	?	?	0.321127	-3.11403	?	1.34281	0	1
8470	MIMAT0002871_st	AUGCACCUGGGCAAGGAUUCUG	Homo sapiens	hsa-miR-500a-3p	?	?	0.322289	-3.10281	?	1.33428	0	1
10125	MIMAT0004603_st	UCACAAGUCAGGCUCUUGGGAC	Homo sapiens	hsa-miR-125b-2-3p	?	?	0.32427	-3.08385	?	1.31988	0	1
25333	MIMAT0021033_st	UUGCCAGGGCAGGAGGUGGAA	Homo sapiens	hsa-miR-5006-5p	?	?	0.32427	-3.08385	?	1.31988	0	1
6126	MIMAT0000440_st	CAACGGAAUCCCAAAAGCAGCUG	Homo sapiens	hsa-miR-191-5p	?	?	3.07408	3.07408	?	1.31245	0	1
5930	MIMAT0000242_st	CUUUUUGCGGUCUGGGCUUGC	Homo sapiens	hsa-miR-129-5p	?	?	0.330703	-3.02387	?	1.27424	0	1
5765	MIMAT0000077_st	AAGCUGCCAGUUGAAGAACUGU	Homo sapiens	hsa-miR-22-3p	?	?	0.331769	-3.01415	?	1.26683	0	1
7004	MIMAT0001343_st	AUCGGGAAUGUCGUGUCCGCCC	Homo sapiens	hsa-miR-425-3p	?	?	3.00431	3.00431	?	1.25934	0	1
36140	U104_st	GGCCTGCTGTGATGACATTCCAATTAAAGCACGTGTTAGACTGCTGACGCGGGTGATGCGAACTGGAGTCTGAGCCTGCC	Homo sapiens	U104	?	?	2.98801	2.98801	?	1.24691	0	1
29742	MIMAT0025476_st	CAGCAGGGGAGAGAGAGGAGUC	Homo sapiens	hsa-miR-6510-5p	?	?	0.336907	-2.96818	?	1.23179	0	1
31658	MIMAT0027406_st	CACCAGGGCAGAGCAGGGCUGA	Homo sapiens	hsa-miR-6753-5p	?	?	0.339942	-2.94168	?	1.21156	0	1
5754	MIMAT0000066_st	UGAGGUAGGAGGUUGUAUAGUU	Homo sapiens	hsa-let-7e-5p	?	?	2.93542	2.93542	?	1.20678	0	1
7242	MIMAT0001618_st	GCUGCGCUUGGAUUUCGUCCCC	Homo sapiens	hsa-miR-191-3p	?	?	2.93252	2.93252	?	1.20457	0	1
2910	MI0003594_st	AUGGGGUAAAACCAUUAUGCAUUGUAUUUUUAGGUCCCAAUACAUGUGGGCCCUAAAAAUACAAUGCAUAAUGGUUUUUCACUCUUUAUCUUCUUAU	Homo sapiens	hsa-mir-586	?	?	0.34139	-2.9292	?	1.20203	0	1
36266	U71d_x_st	CACCTGTATTCGAAAGTGATCGTGGGCTGCCTGTGCCCTGGTCATTGATAGTGCAGGGAAAGAAATCGCGGAAAGTGCTTCCCCGTGTTTGGAGGGTCCGCTCCTGTCCCTTTCAAACTCTGGAGCTTTCTCACACCT	Homo sapiens	U71d	?	?	0.341391	-2.9292	?	1.20203	0	1
5955	MIMAT0000267_st	CUGUGCGUGUGACAGCGGCUGA	Homo sapiens	hsa-miR-210-3p	?	?	2.91028	2.91028	?	1.18759	0	1
71	ACA16_x_st	TTGGCCCTTATCGAAGCTGCAGCTGCTTCCGCATAGCTGCTGTGGTCAAAAAGGAGCCCAGAGTGACAGTTTTCCTTGACGGTCGCCGTTCTGTTTGTTGTAACTGATCTGCAACATTTTGGGAAAATACAGTT	Homo sapiens	ACA16	?	?	0.344656	-2.90145	?	1.18083	0	1
25234	MIMAT0020924_st	AGACACAUUUGGAGAGGGAACC	Homo sapiens	hsa-miR-642a-3p	?	?	0.347003	-2.88182	?	1.16584	0	1
23266	MIMAT0018926_st	ACUGGACUUGGAGUCAGAAA	Homo sapiens	hsa-miR-378d	?	?	0.349766	-2.85905	?	1.14843	0	1
166	ACA8_x_st	TGCACTGCATGGTATCTGCACTCAGCAGTTTACACCTGCTAGGGTGTTCAAAGGTCAGTGCTATAGAAATTCAGTATCTGGCATCGTTGGTTTTCTTGGCTTTGTGCTTGTTAAACCTGGTATTTCTACTGATACAGTA	Homo sapiens	ACA8	?	?	0.351119	-2.84804	?	1.14	0	1
23414	MIMAT0019077_st	UUGGGCUGGGCUGGGUUGGG	Homo sapiens	hsa-miR-1587	?	?	0.35172	-2.84317	?	1.13628	0	1
1885	HBII-85-11_st	TGGATCAATGATGACTTCCATACGTGGGTTCCTTGGAAAGTTGAACAAAATGAGTGAAAACTTTATACTGTCATCCTCTTCAAACTGAGGTCCA	Homo sapiens	HBII-85-11	?	?	0.352108	-2.84004	?	1.13389	0	1
1886	HBII-85-11_x_st	TGGATCAATGATGACTTCCATACGTGGGTTCCTTGGAAAGTTGAACAAAATGAGTGAAAACTTTATACTGTCATCCTCTTCAAACTGAGGTCCA	Homo sapiens	HBII-85-11	?	?	0.352108	-2.84004	?	1.13389	0	1
2394	MI0000734_st	CCUGCCGGGGCUAAAGUGCUGACAGUGCAGAUAGUGGUCCUCUCCGUGCUACCGCACUGUGGGUACUUGCUGCUCCAGCAGG	Homo sapiens	hsa-mir-106b	?	?	2.84004	2.84004	?	1.13389	0	1
6746	MIMAT0001080_st	UAGGUAGUUUCCUGUUGUUGGG	Homo sapiens	hsa-miR-196b-5p	?	?	0.352342	-2.83815	?	1.13244	0	1
4193	MI0016414_s_st	CUUUUGCUGUCAGUUUUUCUGUUGCUUGUCUUGGUUUUAUGCCUUUUAUAUCAAGGCACAUAAAAGGCAUAAAACCAAGACAAGCAACAAAAAAAGGAUUGAUCACAGAAG	Homo sapiens	hsa-mir-3910-1	?	?	0.355023	-2.81672	?	1.11604	0	1
4214	MI0016431_s_st	UUUUUUUGUUGCUUGUCUUGGUUUUAUGCCUUUUAUGUGCCUUGAUAUAAAAGGCAUAAAACCAAGACAAGCAACAGAAAAA	Homo sapiens	hsa-mir-3910-2	?	?	0.355023	-2.81672	?	1.11604	0	1
24108	MIMAT0019775_st	UGGCUGUUGGAGGGGGCAGGC	Homo sapiens	hsa-miR-4687-3p	?	?	2.81652	2.81652	?	1.11589	0	1
8473	MIMAT0002874_st	UAGCAGCGGGAACAGUUCUGCAG	Homo sapiens	hsa-miR-503-5p	?	?	0.355766	-2.81084	?	1.11154	0	1
23289	MIMAT0018949_st	ACAGGAGUGGGGGUGGGACAU	Homo sapiens	hsa-miR-4433-3p	?	?	0.35596	-2.80931	?	1.11037	0	1
6104	MIMAT0000418_st	AUCACAUUGCCAGGGAUUACC	Homo sapiens	hsa-miR-23b-3p	?	?	2.80657	2.80657	?	1.10827	0	1
8846	MIMAT0003251_st	CAAAACUGGCAAUUACUUUUGC	Homo sapiens	hsa-miR-548a-3p	?	?	0.357586	-2.79653	?	1.10059	0	1
23285	MIMAT0018945_st	AGGCUGGAGUGAGCGGAG	Homo sapiens	hsa-miR-4430	?	?	0.358715	-2.78773	?	1.09385	0	1
31706	MIMAT0027454_st	ACGGGGAGUCAGGCAGUGGUGGA	Homo sapiens	hsa-miR-6777-5p	?	?	2.78052	2.78052	?	1.08833	0	1
34663	MIMAT0030413_st	AUGUCCCACCCCCACUCCUGU	Homo sapiens	hsa-miR-4433b-5p	?	?	2.78052	2.78052	?	1.08833	0	1
73	ACA18_x_st	GTTGAGGTCTATCCCGATGGGGCTTTTCCTGTAGCCTGCACATCGTTGGAAACGCCTCATAGAGTAACTCTGTGGTTTTACTTTACTCACAGGACTATTGTTAGATCTGTGGGAAGGAATTACAAGACAGTT	Homo sapiens	ACA18	?	?	0.359851	-2.77893	?	1.08712	0	1
4227	MI0016591_st	GGAUGUGUUCCUGUCCCAGAAGGAGCUGAUGGUUGUAUCUAUGAAGGUAAGCAUUUUUGUAGAUACGAGCACCAGCCACCCUAAGCAAAGGCAGAGAAUGCUUA	Homo sapiens	hsa-mir-3935	?	?	0.359904	-2.77852	?	1.0868	0	1
10006	MIMAT0004484_st	CUAUACGACCUGCUGCCUUUCU	Homo sapiens	hsa-let-7d-3p	?	?	2.77852	2.77852	?	1.0868	0	1
2466	MI0000813_st	CUGACUAUGCCUCCCCGCAUCCCCUAGGGCAUUGGUGUAAAGCUGGAGACCCACUGCCCCAGGUGCUGCUGGGGGUUGUAGUC	Homo sapiens	hsa-mir-324	?	?	2.76706	2.76706	?	1.07803	0	1
23267	MIMAT0018927_st	ACUGGACUUGGAGUCAGGA	Homo sapiens	hsa-miR-378e	?	?	0.36248	-2.75878	?	1.07169	0	1
27254	MIMAT0022977_st	GAGGGCAGCGUGGGUGUGGCGGA	Homo sapiens	hsa-miR-4632-5p	?	?	0.36248	-2.75878	?	1.07169	0	1
10093	MIMAT0004571_st	CAUCUUACUGGGCAGCAUUGGA	Homo sapiens	hsa-miR-200b-5p	?	?	2.74489	2.74489	?	1.06105	0	1
24181	MIMAT0019849_st	UGGGAGGGGAGAGGCAGCAAGCA	Homo sapiens	hsa-miR-4728-5p	?	?	0.366727	-2.72682	?	1.04722	0	1
7780	MIMAT0002174_st	UCAGGCUCAGUCCCCUCCCGAU	Homo sapiens	hsa-miR-484	?	?	0.367694	-2.71966	?	1.04174	0	1
14620	MIMAT0009196_st	AGCUUCUUUACAGUGCUGCCUUG	Homo sapiens	hsa-miR-103a-2-5p	?	?	0.367694	-2.71966	?	1.04174	0	1
10030	MIMAT0004508_st	GGGUGGGGAUUUGUUGCAUUAC	Homo sapiens	hsa-miR-92a-2-5p	?	?	0.369121	-2.70914	?	1.03368	0	1
5932	MIMAT0000244_st	UGUAAACAUCCUACACUCUCAGC	Homo sapiens	hsa-miR-30c-5p	?	?	0.370864	-2.6964	?	1.02393	0	1
31617	MIMAT0027365_st	UAGGGGGUGGCAGGCUGGCC	Homo sapiens	hsa-miR-6732-5p	?	?	2.66727	2.66727	?	1.00162	0	1
22522	MIMAT0018178_st	UGGGGCGGAGCUUCCGGAG	Homo sapiens	hsa-miR-3180	?	?	0.376213	-2.65807	?	0.994585	0	1
36214	U47_st	TAATGATTCTGCCAAATGAAATATAATGATATCACTGTAAAACCGTTCCATTTTGATTCTGAGGT	Homo sapiens	U47	?	?	0.376213	-2.65807	?	0.994584	0	1
10114	MIMAT0004592_st	ACGGGUUAGGCUCUUGGGAGCU	Homo sapiens	hsa-miR-125b-1-3p	?	?	0.376953	-2.65285	?	0.990587	0	1
11370	MIMAT0005880_st	UGGAUUUUUGGAUCAGGGA	Homo sapiens	hsa-miR-1290	?	?	0.376953	-2.65285	?	0.990587	0	1
1597	ENSG00000252679_x_st	TGACATGTGCCACCCTCAAACCTTGTGATGATGTCAGCACATTACCCTTCTGACA	Homo sapiens	ENSG00000252679	?	?	0.377608	-2.64825	?	0.987068	0	1
2435	MI0000783_st	CCCCGCGACGAGCCCCUCGCACAAACCGGACCUGAGCGUUUUGUUCGUUCGGCUCGCGUGAGGC	Homo sapiens	hsa-mir-375	?	?	2.64398	2.64398	?	0.983797	0	1
8407	MIMAT0002807_st	AGUGGGGAACCCUUCCAUGAGG	Homo sapiens	hsa-miR-491-5p	?	?	0.378454	-2.64233	?	0.982537	0	1
31753	MIMAT0027501_st	CACCUCUCCUGGCAUCGCCCC	Homo sapiens	hsa-miR-6800-3p	?	?	2.63492	2.63492	?	0.976868	0	1
16271	MIMAT0011775_st	UCUGCAAGUGUCAGAGGCGAGG	Homo sapiens	hsa-miR-2276-3p	?	?	2.61414	2.61414	?	0.960963	0	1
12800	MIMAT0007347_st	CUCGGCGCGGGGCGCGGGCUCC	Homo sapiens	hsa-miR-1469	?	?	2.60422	2.60422	?	0.953373	0	1
24078	MIMAT0019745_st	AGGGAAAAAAAAAAGGAUUUGUC	Homo sapiens	hsa-miR-4668-5p	?	?	2.5981	2.5981	?	0.948691	0	1
136	ACA54_st	GAGCACTGTTCGTAACCCGTTAGCCTGGCTGTAGCTAATGGGTTCCATTCCGGTGCAATAGCATTTCCAGCGACACATGACTGACTGACTGGTGGCTTTCAGTTTCAGGTCTTGGAGACAAAT	Homo sapiens	ACA54	?	?	0.384991	-2.59746	?	0.948208	0	1
24135	MIMAT0019803_st	GACACUAGGCAUGUGAGUGAUU	Homo sapiens	hsa-miR-4704-5p	?	?	0.387885	-2.57809	?	0.933389	0	1
19455	MIMAT0015079_st	CGCGCCGGGCCCGGGUU	Homo sapiens	hsa-miR-3195	?	?	0.388062	-2.5769	?	0.932485	0	1
21261	MIMAT0016906_st	CAGCAGUCCCUCCCCCUG	Homo sapiens	hsa-miR-4274	?	?	2.5769	2.5769	?	0.932485	0	1
5136	MI0022645_st	ACCUGUAGGUGACAGUCAGGGGCGGGGUGUGGUGGGGCUGGGGCUGGCCCCCUCCUCACACCUCUCCUGGCAUCGCCCCCAG	Homo sapiens	hsa-mir-6800	?	?	2.57024	2.57024	?	0.927386	0	1
5137	MI0022645_x_st	ACCUGUAGGUGACAGUCAGGGGCGGGGUGUGGUGGGGCUGGGGCUGGCCCCCUCCUCACACCUCUCCUGGCAUCGCCCCCAG	Homo sapiens	hsa-mir-6800	?	?	2.57024	2.57024	?	0.927386	0	1
5791	MIMAT0000103_st	AAAAGUGCUUACAGUGCAGGUAG	Homo sapiens	hsa-miR-106a-5p	?	?	0.390374	-2.56165	?	0.920821	0	1
36242	U63_st	GTGCAATGATGTATTTTATTCAACACATCATTCTGAAAGAACGTGTGGAAAACTAATGACTGAGCACA	Homo sapiens	U63	?	?	2.55631	2.55631	?	0.916743	0	1
8920	MIMAT0003326_st	AGGCGGGGCGCCGCGGGACCGC	Homo sapiens	hsa-miR-663a	?	?	2.55488	2.55488	?	0.915649	0	1
5949	MIMAT0000261_st	UAUGGCACUGGUAGAAUUCACU	Homo sapiens	hsa-miR-183-5p	?	?	2.54652	2.54652	?	0.909261	0	1
36143	U106_st	TGTAAATGATGACTTCACTTTTTTCCCCATCAGATCGACAATGCTGACGTCTTATATTTTGCCAGTTAGTTCTGATACA	Homo sapiens	U106	?	?	2.54428	2.54428	?	0.907553	0	1
5755	MIMAT0000067_st	UGAGGUAGUAGAUUGUAUAGUU	Homo sapiens	hsa-let-7f-5p	?	?	2.53253	2.53253	?	0.898579	0	1
24138	MIMAT0019806_st	AGCGGGGAGGAAGUGGGCGCUGCUU	Homo sapiens	hsa-miR-4706	?	?	0.398427	-2.50987	?	0.881278	0	1
8487	MIMAT0002888_st	CAUGCCUUGAGUGUAGGACCGU	Homo sapiens	hsa-miR-532-5p	?	?	0.400313	-2.49805	?	0.872257	0	1
23322	MIMAT0018984_st	ACUGGACUUGGUGUCAGAUGG	Homo sapiens	hsa-miR-378h	?	?	0.40086	-2.49464	?	0.869655	0	1
10011	MIMAT0004489_st	CCAGUAUUAACUGUGCUGCUGA	Homo sapiens	hsa-miR-16-1-3p	?	?	0.401677	-2.48956	?	0.865784	0	1
5758	MIMAT0000070_st	CAAAGUGCUUACAGUGCAGGUAG	Homo sapiens	hsa-miR-17-5p	?	?	0.402711	-2.48317	?	0.860913	0	1
23339	MIMAT0019002_st	CAAGGGACCAAGCAUUCAUUAU	Homo sapiens	hsa-miR-4475	?	?	0.402859	-2.48226	?	0.860216	0	1
36226	U53_st	ATGCTATGATGACATCCATATGGTTTCGCTGCTGGCTGAGTTTCAGAGATGACACCTTTCTCTTGGCTGTCTGAGCAT	Homo sapiens	U53	?	?	0.402859	-2.48226	?	0.860216	0	1
8852	MIMAT0003257_st	UGUCUUACUCCCUCAGGCACAU	Homo sapiens	hsa-miR-550a-3p	?	?	2.4779	2.4779	?	0.856894	0	1
4816	MI0019308_s_st	GAUUGGACUUUAUUGUCACGUUCUGAUUGGUUAGCCUAAGACUUGUUCUGAUCCAAUCAGAACAUGAAAAUAACGUCCAAUC	Homo sapiens	hsa-mir-5701-1	?	?	2.47599	2.47599	?	0.855442	0	1
4830	MI0019593_s_st	GAUUGGACUUUAUUGUCACGUUCUGAUUGGUUAGCCUAAGACUUGUUCUGAUCCAAUCAGAACAUGAAAAUAACGUCCAAUC	Homo sapiens	hsa-mir-5701-2	?	?	2.47599	2.47599	?	0.855442	0	1
23390	MIMAT0019053_st	GGGAGAAGGGUCGGGGC	Homo sapiens	hsa-miR-4516	?	?	2.47061	2.47061	?	0.851342	0	1
36190	U35A_st	GGCAGATGATGTCCTTATCTCACGATGGTCTGCGGATGTCCCTGTGGGAATGGCGACAATGCCAATGGCTTAGCTGATGCCAGGAG	Homo sapiens	U35A	?	?	2.4648	2.4648	?	0.846915	0	1
10293	MIMAT0004774_st	AAUGCACCCGGGCAAGGAUUCU	Homo sapiens	hsa-miR-501-3p	?	?	0.405911	-2.46359	?	0.845994	0	1
1827	HBII-336_st	TGGCCAAGGATGAGAACTCTAATCTGATTTTATGTGCTTCTGCTGTGATGGATTAAAGGATTTACCTGAGGCCA	Homo sapiens	HBII-336	?	?	0.406156	-2.46211	?	0.844861	0	1
10288	MIMAT0004767_st	CGGGGUUUUGAGGGCGAGAUGA	Homo sapiens	hsa-miR-193b-5p	?	?	2.45568	2.45568	?	0.839963	0	1
5112	MI0022621_st	CGGGCUCUGGGUGCAGUGGGGGUUCCCACGCCGCGGCAACCACCACUGUCUCUCCCCAG	Homo sapiens	hsa-mir-6776	?	?	2.44617	2.44617	?	0.832731	0	1
1820	HBII-289_st	ACTGAGGAATGATGACAAGAAAAGGCCGAATTGCAGTGTCTCCATCAGCAGTTTGCTCTCCATGGGCACACGATGACAAAATATCCTGAAGCGAACCACTAGTCTGACCTCAGT	Homo sapiens	HBII-289	?	?	0.409621	-2.44128	?	0.829005	0	1
11075	MIMAT0005577_st	UCACCAGCCCUGUGUUCCCUAG	Homo sapiens	hsa-miR-1226-3p	?	?	2.44003	2.44003	?	0.828053	0	1
6106	MIMAT0000420_st	UGUAAACAUCCUACACUCAGCU	Homo sapiens	hsa-miR-30b-5p	?	?	0.41097	-2.43327	?	0.822909	0	1
75	ACA1_s_st	TGCCTCATTCTAGAGAATGGGCACTGTTGATCATGGTGTCCAAAAATAGTTAATGTGGCTAAATTGAGACAGGTTATGCTTCCATCACAGTATGCATATTGCAGTGGTGACAATGAGACCTGTAACATTT	Homo sapiens	ACA1	?	?	0.412394	-2.42487	?	0.816522	0	1
313	ENSG00000199405_s_st	AGCCTCATGCTAGATGAGAATGGGCACTGTTGATCAAGGTGTCCAAAAATAGTTAATGTGGCTAAATTGAGATAGGTTATGCTTCCATCACAGTATGCATATTGCAGTGGTGACAATGAGACCTGTAACATTT	Homo sapiens	ENSG00000199405	?	?	0.412394	-2.42487	?	0.816522	0	1
9464	MIMAT0003882_st	UGCACCAUGGUUGUCUGAGCAUG	Homo sapiens	hsa-miR-767-5p	?	?	0.412394	-2.42487	?	0.816522	0	1
10457	MIMAT0004948_st	AGGCAGCGGGGUGUAGUGGAUA	Homo sapiens	hsa-miR-885-3p	?	?	0.412394	-2.42487	?	0.816522	0	1
975	ENSG00000238588_st	ATCCTTTTGTAGCCCGTGAACATGATGATTTGGGTTTTCACACACATGTGAGATGTGCCTCCTTCAAACCTTAAGACATCAGCATGTTACCTGACGTGAAA	Homo sapiens	ENSG00000238588	?	?	2.42041	2.42041	?	0.813137	0	1
1499	ENSG00000252258_x_st	TCCCATCTCTTAAATAAAAAGATTTTTTTTTTAAGAAGTTGTACATGTGCAATGGCTGCAAACAGCAGCTTCCTTGGCAGTGTGTGCAGCCTGTTTCTTGTATGGGTTGCTCTAAGGGACCTTGGAGACAGGC	Homo sapiens	ENSG00000252258	?	?	2.42041	2.42041	?	0.813137	0	1
36216	U49A_s_st	TGCTCTGATGAAATCACTAATAGGAAGTGCCGTCAGAAGCGATAACTGACGAAGACTACTCCTGTCTGATT	Homo sapiens	U49A	?	?	2.41878	2.41878	?	0.811898	0	1
36219	U49B_s_st	CTGATGATACTTGTAATAGGAAGTGCCGTCAGAAGCGATAACTGACGA	Homo sapiens	U49B	?	?	2.41878	2.41878	?	0.811898	0	1
4151	MI0016061_st	GAAAGAAGAACUGGACAAAAUUAAAAUGCUCUUCUGUCAUUGUAAUAGUUCAUAUGGGCACUGACAGGAGAGCAUUUUGACUUUGUCAAGUGUGUCUGCU	Homo sapiens	hsa-mir-3660	?	?	0.413827	-2.41647	?	0.810137	0	1
22448	MIMAT0018104_st	UGAGGAUAUGGCAGGGAAGGGGA	Homo sapiens	hsa-miR-3679-5p	?	?	0.414629	-2.41179	?	0.806585	0	1
24177	MIMAT0019845_st	AGGGCCAGAGGAGCCUGGAGUGG	Homo sapiens	hsa-miR-4726-5p	?	?	0.415736	-2.40537	?	0.801708	0	1
9470	MIMAT0003888_st	ACUCCAGCCCCACAGCCUCAGC	Homo sapiens	hsa-miR-766-3p	?	?	2.40097	2.40097	?	0.798365	0	1
23304	MIMAT0018965_st	CAGGGCUGGCAGUGACAUGGGU	Homo sapiens	hsa-miR-4446-3p	?	?	2.40097	2.40097	?	0.798365	0	1
31282	MIMAT0027026_st	CCUGAUCCCACAGCCCACCU	Homo sapiens	hsa-miR-3151-3p	?	?	2.40097	2.40097	?	0.798365	0	1
30114	MIMAT0025856_st	CUGGGCCCGCGGCGGGCGUGGGG	Homo sapiens	hsa-miR-6724-5p	?	?	2.39637	2.39637	?	0.794874	0	1
10466	MIMAT0004957_st	CGGCUCUGGGUCUGUGGGGA	Homo sapiens	hsa-miR-760	?	?	2.39201	2.39201	?	0.79156	0	1
31776	MIMAT0027524_st	AUGGGGUGAGAUGGGGAGGAGCAGC	Homo sapiens	hsa-miR-6812-5p	?	?	2.38869	2.38869	?	0.789044	0	1
10454	MIMAT0004945_st	UGCGGGGCUAGGGCUAACAGCA	Homo sapiens	hsa-miR-744-5p	?	?	2.38224	2.38224	?	0.784154	0	1
6374	MIMAT0000693_st	CUUUCAGUCGGAUGUUUACAGC	Homo sapiens	hsa-miR-30e-3p	?	?	0.419978	-2.38108	?	0.783271	0	1
31767	MIMAT0027515_st	CACUGCAUUCCUGCUUGGCCCAG	Homo sapiens	hsa-miR-6807-3p	?	?	0.419978	-2.38108	?	0.783271	0	1
23284	MIMAT0018944_st	AAAAGCUGGGCUGAGAGGCG	Homo sapiens	hsa-miR-4429	?	?	0.420992	-2.37534	?	0.77892	0	1
23276	MIMAT0018936_st	AUAGGCACCAAAAAGCAACAA	Homo sapiens	hsa-miR-4423-3p	?	?	0.422514	-2.36678	?	0.772434	0	1
10492	MIMAT0004984_st	CACCCGGCUGUGUGCACAUGUGC	Homo sapiens	hsa-miR-941	?	?	2.35703	2.35703	?	0.765045	0	1
31852	MIMAT0027600_st	GUGCGGAACGCUGGCCGGGGCG	Homo sapiens	hsa-miR-6850-5p	?	?	2.33966	2.33966	?	0.751907	0	1
10070	MIMAT0004548_st	AAGCCCUUACCCCAAAAAGUAU	Homo sapiens	hsa-miR-129-1-3p	?	?	0.428936	-2.33135	?	0.745621	0	1
36227	U54_st	TGGCGATGAGGAGGTACCTATTGTGTTGAGTAACGGTGATAATTTTATACGCTATTCTGAGCC	Homo sapiens	U54	?	?	2.32991	2.32991	?	0.744534	0	1
5118	MI0022627_st	UGGGGUAGGGGUGGGGGAAUUCAGGGGUGUCGAACUCAUGGCUGCCACCUUUGUGUCCCCAUCCUGCAG	Homo sapiens	hsa-mir-6782	?	?	2.32789	2.32789	?	0.74301	0	1
11086	MIMAT0005588_st	UGAGCCCUGUCCUCCCGCAG	Homo sapiens	hsa-miR-1233-3p	?	?	2.32789	2.32789	?	0.74301	0	1
22454	MIMAT0018110_st	UGAUGAUACAGGUGGAGGUAG	Homo sapiens	hsa-miR-3682-3p	?	?	2.32789	2.32789	?	0.74301	0	1
3452	MI0006389_st	AUUGGAAAUCCUUUGAGUUGCUUCUCAAGGAUGAGCAAAGAAAGUAGAUUUUUUAGAUUCUAAAGAAACUAUCUUCUUUGCUCAUCCUUGAGAAGCAACUCCUUAUCCAUUAA	Homo sapiens	hsa-mir-1255a	?	?	2.32389	2.32389	?	0.739988	0	1
8467	MIMAT0002868_st	AAAAUGGUUCCCUUUAGAGUGU	Homo sapiens	hsa-miR-522-3p	?	?	0.430313	-2.32389	?	0.739988	0	1
22413	MIMAT0018068_st	AGCCGCGGGGAUCGCCGAGGG	Homo sapiens	hsa-miR-3648	?	?	0.430313	-2.32389	?	0.739988	0	1
24197	MIMAT0019865_st	UUGCCACACUGCAACACCUUACA	Homo sapiens	hsa-miR-3064-3p	?	?	2.32389	2.32389	?	0.739988	0	1
36335	snR38A_st	CACAAGCCTATGATGGTTAGTTATCCCTGTCTGAAAATCTGGACTGAGGGAAATAATCTATTCTGAGGCTTA	Homo sapiens	snR38A	?	?	0.430313	-2.32389	?	0.739988	0	1
10328	MIMAT0004809_st	AUGCUGACAUAUUUACUAGAGG	Homo sapiens	hsa-miR-628-5p	?	?	0.431758	-2.31611	?	0.734115	0	1
1248	ENSG00000239018_st	ATCCTGTTATGATTCATAAGCATGATGACTGAGTTTTCACACTCCTGTGTGAGATGTGCCTCCCTCTAACCTTATTACAACATTGACATCTTACTCATTTGACA	Homo sapiens	ENSG00000239018	?	?	0.432932	-2.30983	?	0.729375	0	1
30105	MIMAT0025847_st	CUGCAGGCAGAAGUGGGGCUGACA	Homo sapiens	hsa-miR-6511b-5p	?	?	0.432932	-2.30983	?	0.729375	0	1
27988	MIMAT0023713_st	AGAGAUGAAGCGGGGGGGCG	Homo sapiens	hsa-miR-6088	?	?	2.29394	2.29394	?	0.717394	0	1
2779	MI0003177_x_st	UCUCAGGCUGUGUCCCUCUAGAGGGAAGCGCUUUCUGUUGUCUGAAAGAAAAGAAAAUGGUUCCCUUUAGAGUGUUACGCUUUGAGA	Homo sapiens	hsa-mir-522	?	?	0.436257	-2.29223	?	0.716104	0	1
31694	MIMAT0027442_st	CUCGGGAGGGCAUGGGCCAGGC	Homo sapiens	hsa-miR-6771-5p	?	?	0.436257	-2.29223	?	0.716104	0	1
3269	MI0005757_st	GGCGGGGGCGCGGGCGGCAGUGGCGGGAGCGGCCCCUCGGCCAUCCUCCGUCUGCCCAGUUACCGCUUCCGCUACCGCCGCCGCUCCCGCU	Homo sapiens	hsa-mir-935	?	?	0.436257	-2.29222	?	0.716103	0	1
23419	MIMAT0019082_st	GCUGAACUGGGCUGAGCUGGGC	Homo sapiens	hsa-miR-4539	?	?	0.436257	-2.29222	?	0.716103	0	1
8405	MIMAT0002805_st	GUGACAUCACAUAUACGGCAGC	Homo sapiens	hsa-miR-489-3p	?	?	2.28625	2.28625	?	0.711607	0	1
23294	MIMAT0018954_st	CAAAAACUGCAAUUACUUUCA	Homo sapiens	hsa-miR-548ae	?	?	0.437397	-2.28625	?	0.711607	0	1
24056	MIMAT0019723_st	UGGGCUGAGGGCAGGAGGCCUGU	Homo sapiens	hsa-miR-4656	?	?	0.437397	-2.28625	?	0.711607	0	1
26552	MIMAT0022259_st	UUCAGAUCCCAGCGGUGCCUCU	Homo sapiens	hsa-miR-5100	?	?	2.27776	2.27776	?	0.705216	0	1
5196	MI0022704_st	GUGAGGAGGGGCUGGCAGGGACCCCUCCAAGUUGGGGACGGCAGCCAGCCCCUGCUCACCCCUCGCC	Homo sapiens	hsa-mir-6858	?	?	2.27683	2.27683	?	0.704514	0	1
30102	MIMAT0025844_st	UGGGAAUGGGGGUAAGGGCC	Homo sapiens	hsa-miR-6716-5p	?	?	0.439306	-2.27632	?	0.704132	0	1
32463	MIMAT0028211_st	CUGGCAGGGGGAGAGGUA	Homo sapiens	hsa-miR-7150	?	?	0.439306	-2.27632	?	0.704132	0	1
4244	MI0016688_x_st	AAGUAUUAAGUUGGUGCAAAAGUAAUUGAGAUUUUUGCUACUGAAAGUAAUGGCAAAAACCGCAAUUACUUUUGCACCAACCUAAUAGAUGCCAAUG	Homo sapiens	hsa-mir-548z	?	?	2.27566	2.27566	?	0.703633	0	1
23277	MIMAT0018937_st	ACUGGGCUUGGAGUCAGAAG	Homo sapiens	hsa-miR-378g	?	?	0.439789	-2.27382	?	0.70225	0	1
1249	ENSG00000239018_x_st	ATCCTGTTATGATTCATAAGCATGATGACTGAGTTTTCACACTCCTGTGTGAGATGTGCCTCCCTCTAACCTTATTACAACATTGACATCTTACTCATTTGACA	Homo sapiens	ENSG00000239018	?	?	0.4412	-2.26655	?	0.696784	0	1
1892	HBII-85-17_x_st	TGGATCGATGATGACTTCCATATATACATTCCTTGGAAAGCTGAACAAAATGAGTGAAAACTCTATACCGTCATCCTCGTCGAACTGAGGTCCA	Homo sapiens	HBII-85-17	?	?	0.4412	-2.26655	?	0.696785	0	1
1894	HBII-85-19_x_st	TGGATCGATGATGACTTCCATATATACATTCCTTGGAAAGCTGAACAAAATGAGTGAAAACTCTATACCGTCATCCTCGTCGAACTGAGGTCCA	Homo sapiens	HBII-85-19	?	?	0.4412	-2.26655	?	0.696785	0	1
10090	MIMAT0004568_st	ACCUGGCAUACAAUGUAGAUUU	Homo sapiens	hsa-miR-221-5p	?	?	0.4412	-2.26655	?	0.696785	0	1
19461	MIMAT0015085_st	CACCUUGCGCUACUCAGGUCUG	Homo sapiens	hsa-miR-3200-3p	?	?	0.4412	-2.26655	?	0.696785	0	1
22338	MIMAT0017991_st	ACAAAAAAAAAAGCCCAACCCUUC	Homo sapiens	hsa-miR-3613-3p	?	?	2.22927	2.22927	?	0.668825	0	1
1819	HBII-276_st	ACAATGATGACTTAAATTACTTTTTGCCGTTTACCCAGCTGAGGTTGTCTTTGAAGAAATAATTTTAAGACTGAGA	Homo sapiens	HBII-276	?	?	0.456217	-2.19194	?	0.640948	0	1
31890	MIMAT0027638_st	GUGAGUAGUGGCGCGCGGCGGC	Homo sapiens	hsa-miR-6869-5p	?	?	2.18886	2.18886	?	0.63865	0	1
24235	MIMAT0019903_st	GUGAGUGGGAGCCGGUGGGGCUG	Homo sapiens	hsa-miR-4758-5p	?	?	0.456955	-2.1884	?	0.63831	0	1
31934	MIMAT0027682_st	UAAGGAGGGGGAUGAGGGG	Homo sapiens	hsa-miR-6891-5p	?	?	0.456955	-2.1884	?	0.63831	0	1
4101	MI0015903_x_st	CCCCCUCUCUAAUCCUUGCUACCUGGGUGAGAGUGCUUUCUGAAUGCAGUGCACCCAGGCAAGGAUUCUGCAAGGGGGA	Homo sapiens	hsa-mir-500b	?	?	0.457019	-2.18809	?	0.638082	0	1
4260	MI0016760_st	AUCAUGUACUGCAGUUGCCUUUUUGUUCCCAUGCUGUUUAAGCCUAGCAUAGGCACCAAAAAGCAACAACAGUAUGUGAA	Homo sapiens	hsa-mir-4423	?	?	0.457019	-2.18809	?	0.638082	0	1
4498	MI0017310_s_st	GUCUUUUUUCUGUGAUAGAGAUUCUUUGCUUUGUUAGAAACAAAAAGCAAAGAAUCUCUAUCACAGAAAAAAGAU	Homo sapiens	hsa-mir-4679-1	?	?	2.18809	2.18809	?	0.638081	0	1
4501	MI0017311_s_st	UAUCUUUUUUCUGUGAUAGAGAUUCUUUGCUUUUUGUUUCUAACAAAGCAAAGAAUCUCUAUCACAGAAAAAAGACG	Homo sapiens	hsa-mir-4679-2	?	?	2.18809	2.18809	?	0.638081	0	1
23380	MIMAT0019043_st	UAGGAUGGGGGUGAGAGGUG	Homo sapiens	hsa-miR-2392	?	?	0.457019	-2.18809	?	0.638082	0	1
30815	MIMAT0026558_st	AGGUUGUCUGUGAUGAGUUCG	Homo sapiens	hsa-miR-410-5p	?	?	2.18618	2.18618	?	0.636654	0	1
31690	MIMAT0027438_st	AGGUGGGUAUGGAGGAGCCCU	Homo sapiens	hsa-miR-6769a-5p	?	?	0.45742	-2.18618	?	0.636654	0	1
31752	MIMAT0027500_st	GUAGGUGACAGUCAGGGGCGG	Homo sapiens	hsa-miR-6800-5p	?	?	2.18601	2.18601	?	0.636527	0	1
2088	MI0000261_st	GUGUAUUCUACAGUGCACGUGUCUCCAGUGUGGCUCGGAGGCUGGAGACGCGGCCCUGUUGGAGUAAC	Homo sapiens	hsa-mir-139	?	?	0.459772	-2.17499	?	0.628331	0	1
31898	MIMAT0027646_st	CAGAGGGAAUACAGAGGGCAAU	Homo sapiens	hsa-miR-6873-5p	?	?	0.459772	-2.17499	?	0.628331	0	1
5761	MIMAT0000073_st	UGUGCAAAUCUAUGCAAAACUGA	Homo sapiens	hsa-miR-19a-3p	?	?	0.460887	-2.16973	?	0.624418	0	1
24175	MIMAT0019843_st	AGACCCUGCAGCCUUCCCACC	Homo sapiens	hsa-miR-4725-5p	?	?	2.16221	2.16221	?	0.618837	0	1
58	14qII-7_st	TGAACTAGTGGTGATGGCTTGTGGCATATTTAGTCACAGATGATGAATAAATACATGCCTGAGACTCTGAGGTTAG	Homo sapiens	14qII-7	?	?	2.15635	2.15635	?	0.614486	0	1
142	ACA59B_s_st	GCCCAGGGTATGTTCACGGGGCGATGCTGCCCTCCCAGCTGGCCCATGGGTGACCCTGGGAACATTAACTGCCTCACAACGTTTGTGCCTCAGTTACCCGTAGATGTAGTGAGGGTAACAATACTTACTCTCGTTGGTGATAAGGAACAGCT	Homo sapiens	ACA59B	?	?	2.15635	2.15635	?	0.614486	0	1
143	ACA59_s_st	GCCCAGGGTATGTTCACGGGGCGATGCTGCCCTCCCAGCTGGCCCATGGGTGACCCTGGGAACATTAACTGCCTCACAACGTTTGTGCCTCAGTTACCCGTAGATGTAGTGAGGGTAACAATACTTACTCTCGTTGGTGATAAGGAACAGCT	Homo sapiens	ACA59	?	?	2.15635	2.15635	?	0.614486	0	1
1074	ENSG00000238747_x_st	ATCCTTTTATAGTTCATAAGCATGATGATTGGGTTTTTGCACACGTGTAATATGTGCCTCCCTCAAACCATGTTATGACCTCAGCATATTACCTGTCTGATA	Homo sapiens	ENSG00000238747	?	?	2.15635	2.15635	?	0.614486	0	1
10480	MIMAT0004971_st	CUAGUGAGGGACAGAACCAGGAUUC	Homo sapiens	hsa-miR-921	?	?	2.15635	2.15635	?	0.614486	0	1
11084	MIMAT0005586_st	GUGUCUGGGCGGACAGCUGC	Homo sapiens	hsa-miR-1231	?	?	0.463747	-2.15635	?	0.614486	0	1
22347	MIMAT0018000_st	AUCACAUUGCCAGUGAUUACCC	Homo sapiens	hsa-miR-23c	?	?	2.15635	2.15635	?	0.614486	0	1
24204	MIMAT0019872_st	UCAGGCAAAGGGAUAUUUACAGA	Homo sapiens	hsa-miR-4742-5p	?	?	0.463747	-2.15635	?	0.614486	0	1
27975	MIMAT0023700_st	ACGGCCCAGGCGGCAUUGGUG	Homo sapiens	hsa-miR-6075	?	?	0.463747	-2.15635	?	0.614486	0	1
5075	MI0022584_st	GAAUGUGGGAAAGAGAAAGAACAAGUAAAAGGAAUUUUCAUUUUCCAGCCCCUAAUUGUUCUGUCUUUCUCCCAG	Homo sapiens	hsa-mir-6739	?	?	2.15603	2.15603	?	0.614248	0	1
5156	MI0022664_st	GAGGGUUGGGGUGGAGGGCCAAGGAGCUGGGUGGGGUGCCAAGCCUCUGUCCCCACCCCAG	Homo sapiens	hsa-mir-6819	?	?	0.463816	-2.15603	?	0.614248	0	1
23306	MIMAT0018967_st	GGCUCCUUGGUCUAGGGGUA	Homo sapiens	hsa-miR-4448	?	?	0.463816	-2.15603	?	0.614248	0	1
24219	MIMAT0019887_st	CUCGGGCGGAGGUGGUUGAGUG	Homo sapiens	hsa-miR-4750-5p	?	?	0.463816	-2.15603	?	0.614248	0	1
26549	MIMAT0022256_st	GAGACAGGUUCAUGCUGCUA	Homo sapiens	hsa-miR-4524b-3p	?	?	2.15603	2.15603	?	0.614248	0	1
24048	MIMAT0019715_st	CGGGGUGGGUGAGGUCGGGC	Homo sapiens	hsa-miR-4651	?	?	2.15113	2.15113	?	0.610621	0	1
10200	MIMAT0004678_st	CAAGCUCGUGUCUGUGGGUCCG	Homo sapiens	hsa-miR-99b-3p	?	?	2.14997	2.14997	?	0.609758	0	1
31730	MIMAT0027478_st	GUAGGGGCGUCCCGGGCGCGCGGG	Homo sapiens	hsa-miR-6789-5p	?	?	2.1461	2.1461	?	0.606887	0	1
10436	MIMAT0004926_st	AAGGAGCUUACAAUCUAGCUGGG	Homo sapiens	hsa-miR-708-5p	?	?	0.466379	-2.14418	?	0.605466	0	1
24245	MIMAT0019913_st	AGGCAGGGGCUGGUGCUGGGCGGG	Homo sapiens	hsa-miR-4763-3p	?	?	2.1373	2.1373	?	0.600379	0	1
3479	MI0006414_st	GCUAUUAGGUUGGUGCAAAAGUAAUCGCGGUUUUUGUCAUUACUUUAAUUACUUUACGUUUCAUUAAUGACAAAAACCGCAAUUACUUUUGCACCAACCUAAUACUUGCUA	Homo sapiens	hsa-mir-548h-4	?	?	0.468189	-2.13589	?	0.599334	0	1
31872	MIMAT0027620_st	UGGUGGGUGGGGAGGAGAAGUGC	Homo sapiens	hsa-miR-6769b-5p	?	?	0.469186	-2.13135	?	0.59598	0	1
36300	U96a_x_st	CCTGGTGATGACAGATGGCATTGTCAGCCAATCCCCAAGTGGGAGTGAGGACATGTCCTGCAATTCTGAAGG	Homo sapiens	U96a	?	?	2.12744	2.12744	?	0.593089	0	1
19436	MIMAT0015058_st	UGGGGCGGAGCUUCCGGAGGCC	Homo sapiens	hsa-miR-3180-3p	?	?	0.472863	-2.11478	?	0.583747	0	1
36223	U50_st	TATCTGTGATGATCTTATCCCGAACCTGAACTTCTGTTGAAAAAAAAAAACTTTTACGGATCTGGCTTCTGAGAT	Homo sapiens	U50	?	?	0.473052	-2.11393	?	0.583124	0	1
1590	ENSG00000252657_st	CTACAACCAGCTACTGGTTGATCTTACATTTGATCTGGTGTGCAATGGCTGCAAACAGCAGCCTCCTTGGTGGTGTTTGCAGCCTGTTGCTTGTATGAGTTGCCCTAATGGACCTTGGAGACAGCC	Homo sapiens	ENSG00000252657	?	?	2.11221	2.11221	?	0.581853	0	1
24032	MIMAT0019699_st	UGGGCCAGGGAGCAGCUGGUGGG	Homo sapiens	hsa-miR-4640-5p	?	?	0.473438	-2.11221	?	0.581853	0	1
25342	MIMAT0021042_st	UCCUAAAUCUGAAAGUCCAAAA	Homo sapiens	hsa-miR-5009-3p	?	?	0.473438	-2.11221	?	0.581853	0	1
27122	MIMAT0022842_st	CUAUACAACUUACUACUUUCCC	Homo sapiens	hsa-miR-98-3p	?	?	2.11221	2.11221	?	0.581853	0	1
31608	MIMAT0027356_st	UCCUGCCACCUCCUCCGCAG	Homo sapiens	hsa-miR-6727-3p	?	?	2.11221	2.11221	?	0.581853	0	1
31892	MIMAT0027640_st	UGGGGGAGAUGGGGGUUGA	Homo sapiens	hsa-miR-6870-5p	?	?	0.473438	-2.11221	?	0.581853	0	1
1816	HBII-239_st	TGTGTGTTGGAGGATGAAAGTACGGAGTGATCCATCGGCTAAGTGTCTTGTCACAATGCTGACACTCAAACTGCTGACAGCACACG	Homo sapiens	HBII-239	?	?	2.11199	2.11199	?	0.581693	0	1
23406	MIMAT0019069_st	CCCAGCAGGACGGGAGCG	Homo sapiens	hsa-miR-4530	?	?	2.10665	2.10665	?	0.57776	0	1
1199	ENSG00000238940_x_st	ATCCTTTTGTAGTTCATTAGCATGATGACTGGGTTTTCATGCTCATATGTGAGATGTGCCACCCTCAGACCTTATTACATCGCCACATTACCCATCTGATG	Homo sapiens	ENSG00000238940	?	?	0.475653	-2.10237	?	0.574611	0	1
31734	MIMAT0027482_st	CCCCUGGGGCUGGGCAGGCGGA	Homo sapiens	hsa-miR-6791-5p	?	?	2.09265	2.09265	?	0.567469	0	1
24072	MIMAT0019739_st	CUGGGGGACGCGUGAGCGCGAGC	Homo sapiens	hsa-miR-4665-5p	?	?	0.478808	-2.08852	?	0.564433	0	1
36236	U59A_st	CCTTCTATGATGATTTTATCAAAATGACTTTCGTTCTTCTGAGTTTGCTGAAGCCACATTTAGGTACTGAGAAGG	Homo sapiens	U59A	?	?	2.08273	2.08273	?	0.560187	0	1
1969	MI0000095_st	CUGGGGGCUCCAAAGUGCUGUUCGUGCAGGUAGUGUGAUUACCCAACCUACUGCUGAGCUAGCACUUCCCGAGCCCCCGG	Homo sapiens	hsa-mir-93	?	?	2.0826	2.0826	?	0.56009	0	1
2113	MI0000289_x_st	UGAGUUUUGAGGUUGCUUCAGUGAACAUUCAACGCUGUCGGUGAGUUUGGAAUUAAAAUCAAAACCAUCGACCGUUGAUUGUACCCUAUGGCUAACCAUCAUCUACUCCA	Homo sapiens	hsa-mir-181a-1	?	?	2.0826	2.0826	?	0.56009	0	1
5953	MIMAT0000265_st	UUCCCUUUGUCAUCCUAUGCCU	Homo sapiens	hsa-miR-204-5p	?	?	2.0826	2.0826	?	0.56009	0	1
9462	MIMAT0003880_st	AGGAAGCCCUGGAGGGGCUGGAG	Homo sapiens	hsa-miR-671-5p	?	?	2.07674	2.07674	?	0.555795	0	1
21255	MIMAT0016900_st	UCAGGGAGUCAGGGGAGGGC	Homo sapiens	hsa-miR-4270	?	?	2.07026	2.07026	?	0.551051	0	1
36201	U42A_st	AATGATGGAAAAATCATTATTGGAAAAGAATGACATGAACAAAGGAACCACTGAAGTG	Homo sapiens	U42A	?	?	2.06926	2.06926	?	0.550318	0	1
31709	MIMAT0027457_st	UGCCUCCCUGACAUUCCACAG	Homo sapiens	hsa-miR-6778-3p	?	?	2.06633	2.06633	?	0.54818	0	1
31871	MIMAT0027619_st	UGACCCCCAUGUCGCCUCUGUAG	Homo sapiens	hsa-miR-6859-3p	?	?	2.06633	2.06633	?	0.54818	0	1
36133	SNORD126_st	AGTTTGCCATGATGAAATGCATGTTAAGTCCGTGTTTCAGCTGATCAGCCTGATTAAACACATGCTCTGAGCAGACT	Homo sapiens	SNORD126	?	?	0.487581	-2.05094	?	0.536945	0	1
2901	MI0003585_st	AGAUAAAUCUAUAGACAAAAUACAAUCCCGGACAACAAGAAGCUCCUAUAGCUCCUGUAGCUUCUUGUGCUCUAGGAUUGUAUUUUGUUUAUAUAU	Homo sapiens	hsa-mir-578	?	?	2.0424	2.0424	?	0.53072	0	1
10037	MIMAT0004515_st	CUGGUUUCACAUGGUGGCUUAG	Homo sapiens	hsa-miR-29b-2-5p	?	?	2.0424	2.0424	?	0.53072	0	1
15685	MIMAT0011161_st	CCUCCCAUGCCAAGAACUCCC	Homo sapiens	hsa-miR-2116-3p	?	?	2.0424	2.0424	?	0.53072	0	1
6128	MIMAT0000442_st	AUAAAGCUAGAUAACCGAAAGU	Homo sapiens	hsa-miR-9-3p	?	?	0.490761	-2.03765	?	0.52727	0	1
11416	MIMAT0005929_st	GUGGGGGAGAGGCUGUC	Homo sapiens	hsa-miR-1275	?	?	2.02684	2.02684	?	0.519414	0	1
5910	MIMAT0000222_st	CUGACCUAUGAAUUGACAGCC	Homo sapiens	hsa-miR-192-5p	?	?	0.494308	-2.02303	?	0.516654	0	1
8419	MIMAT0002819_st	AACUGGCCCUCAAAGUCCCGCU	Homo sapiens	hsa-miR-193b-3p	?	?	2.01565	2.01565	?	0.511305	0	1
5588	MI0025522_st	UAAAUGCCUUUGACUACUACAUACAUAUGCCUACUACUACUUUCAUAUGUAGGCAUAUGUAUGUAGUAGUCAAAGGCAUUUA	Homo sapiens	hsa-mir-7852	?	?	0.496141	-2.01556	?	0.511241	0	1
6437	MIMAT0000759_st	UCAGUGCAUCACAGAACUUUGU	Homo sapiens	hsa-miR-148b-3p	?	?	0.496141	-2.01556	?	0.51124	0	1
10294	MIMAT0004775_st	AAUGCACCUGGGCAAGGAUUCA	Homo sapiens	hsa-miR-502-3p	?	?	0.496533	-2.01396	?	0.510088	0	1
21213	MIMAT0016858_st	UGGAGAGAAAGGCAGUA	Homo sapiens	hsa-miR-4306	?	?	2.00422	2.00422	?	0.503044	0	1
23550	MIMAT0019213_st	UCCCUACCCCUCCACUCCCCA	Homo sapiens	hsa-miR-3162-3p	?	?	2.00226	2.00226	?	0.501633	0	1
32378	MIMAT0028126_st	UGACCCACCCCUCUCCACCAG	Homo sapiens	hsa-miR-7114-3p	?	?	2.00226	2.00226	?	0.501633	0	1
3818	MI0014165_st	UCACCCGGUGAGGGCGGGUGGAGGAGGAGGGUCCCCACCAUCAGCCUUCACUGGGACGGGA	Homo sapiens	hsa-mir-3141	?	?	2.00127	2.00127	?	0.500915	0	1
